# Supplementary material for: Investigation of the AQP Family in Soybean and the Promoter Activity of TIP2;6 in Heat Stress and Hormone Responses
Source: Int J Mol Sci. 2019 Jan 10;20(2):262. doi: 10.3390/ijms20020262 (PMC6359280; doi:10.3390/ijms20020262)
Supplement: Supplementary file 1 [file ijms-20-00262-s001.zip]

Archive with 16 entries (15 files):
- ijms-415151-Supplementary Materials/
- ijms-415151-Supplementary Materials/Dataset S1.txt
- ijms-415151-Supplementary Materials/Dataset S2.txt
- ijms-415151-Supplementary Materials/Dataset S3.txt
- ijms-415151-Supplementary Materials/Figure S1.tif
- ijms-415151-Supplementary Materials/Figure S10.tif
- ijms-415151-Supplementary Materials/Figure S2.tif
- ijms-415151-Supplementary Materials/Figure S3.tif
- ijms-415151-Supplementary Materials/Figure S4.tif
- ijms-415151-Supplementary Materials/Figure S5.tif
- ijms-415151-Supplementary Materials/Figure S6.tif
- ijms-415151-Supplementary Materials/Figure S7.tif
- ijms-415151-Supplementary Materials/Figure S8.tif
- ijms-415151-Supplementary Materials/Figure S9.tif
- ijms-415151-Supplementary Materials/Table S1.xlsx
- ijms-415151-Supplementary Materials/Table S2.xlsx
