# Supplementary material for: Investigation of the AQP Family in Soybean and the Promoter Activity of TIP2;6 in Heat Stress and Hormone Responses
Source: Int J Mol Sci. 2019 Jan 10;20(2):262. doi: 10.3390/ijms20020262 (PMC6359280; doi:10.3390/ijms20020262)
Supplement: Supplementary file 1 [file ijms-20-00262-s001.zip › ijms-415151-Supplementary Materials/Dataset S1.txt]

Dataset S1. Fasta files of 75 AQP proteins in soybean.
>GmPIP1;1
MEGKEEDVRVGANRYGERQPIGTAAQAKDYREPPSAPLFEPGELSSWSFYRAGIAEFVATFLFLYITVLTVMGVFKSKSKCSTVGIQGIAWAFGGMIFAL
VYSTAGISGGHINPAVTFGLFLARKLSLTRAIFYIIMQCLGAICGAGVVKGFEPHLYERLGGGANTIAKGYTNSAGLGAEIVGTFVLVYTVFSATDAKRN
ARDSHVPILAPLPIGFAVFLVHLATIPVTGTGINPARSLGAAIIFNKDQAWDDHWIFWVGPFIGAALAALYHQIVIRAIPFSSK
>GmPIP1;2 
MEGRDEDVRVGANRYGERQPIGTAAQTQDAKDYREAPPAPLFEPRELTSWSFYRAGIAEFVATFLFLYVTVLTVMGVAKSPSK
CSTVGVQGIAWSFGGMIFALVYCTAGISGGHINPAVTFGLFLARKLSLTRTVFYMIMQCLGAICGAAVVKGFQSNQYERLGGGANTLSKGYSKGDGLGAE
IVGTFILVYTVFSATDAKRNARDSHVPILAPLPIGFAVFLVHLATIPITGTGINPARSLGAALVYNKDQAWDNHWIFWVGPFIGAALAALYHQIVLRAIP
FKSK
>GmPIP1;3
MEREEDVKVGAQKFSERQALGTGAKSDKDYKEAPPAPLFEPGELKSWSFYRAGIAEFVATFLFLYITVLTVMGVNRAPNKCSS
VGIQGIAWAFGGMIFALVYCTAGISGGHINPAVTFGLFLARKLSLTRAVFYIVMQCLGAICGAGVVKGFEGNARYELFKGGANFVSHGYTKGDGLGAEIV
GTFILVYTVFSATDAKRNARDSHVPILAPLPIGFAVFLVHLATIPITGTGINPARSLGAAIIYNRDHAWDDHWIFWVGPFIGAALAAVYHQIVIRAIPFK
TRG
>GmPIP1;4 
MEREEDVKVGAQKFSERQALGTGAQGDKDYKEAPPAPLFEPGELKSWSFYRAGIAEFVATFLFLYITVLTVMGVNRAPNKCSS
VGIQGIAWAFGGMIFALVDCTAGISGGHINPAVTFGLFLARKLSLTRALFYIVMQCLGAICGAGVVKGFEGNARYELFKGGANFVSHGYTKGDGLGAEIV
GTFILVYTVFSATDAKRNARDSHVPILAPLPIGFAVFLVHLATIPITGTGINPARSLGAAIIYNRDHAWDDHWIFWVGPFIGAALAALYHQIVIRAIPFK
TRG
>GmPIP1;5
MESKEEDVRVGATKFSERQPIGTAAQGDKDYKEPPPAPLFEPGELKSWSFYRAGIAEFVATFLFLYITILTVMGVNRSPSKCA
SVGIQGIAWAFGGMIFALVYCTAGISGGHINPAVTFGLFLARKLSLTRALFYIIMQCLGAICGAGVVKGFEGNARYEMFKGGANFVNSGYTKGDGLGAEI
VGTFVLVYTVFSATDAKRNARDSHVPILAPLPIGFAVFLVHLATIPITGTGINPARSLGAAIIYNRDHAWDDQWIFWVGPFIGAALAAVYHQIVIRAIPF
KTRA
>GmPIP1;6
MESKEEDVNVGANKFSERQPIGTAAQGGGDKDYKEAPPAPLFEPGELKSWSFYRAGIAEFVATFLFLYITILTVMGVNRSPSK
CASVGIQGIAWAFGGMIFALVYCTAGISGGHINPAVTFGLFLARKLSLTRALFYIIMQCLGAICGAGVVKGFEGNANYELFKGGANFVNSGYTKGDGLGA
EIVGTFVLVYTVFSATDAKRNARDSHVPILAPLPIGFAVFLVHLATIPITGTGINPARSLGAAIIYNRDHAWDDQWIFWVGPFIGAALAAVYHQIVIRAI
PFKTRA
>GmPIP1;7
MEGKEQDVSLGANKFPERQPIGTAAQSQDDGKDYQEPAPAPLVDPTEFTSWSFYRAGIAEFVATFLFLYITVLTVMGVAGAKS
KCSTVGIQGIAWAFGGMIFALVYCTAGISGGHINPAVTFGLFLARKLSLPRAIFYIVMQCLGAICGAGVVKGFEGKTKYGALNGGANFVAPGYTKGDGLG
AEIVGTFILVYTVFSATDAKRSARDSHVPILAPLPIGFAVFLVHLATIPITGTGINPARSLGAAIIFNKDLGWDEHWIFWVGPFIGAALAALYHQVVIRA
IPFKSK
>GmPIP1;8 
MEGKEEDVSLGANKFSERQPIGTAAQSQDDGKDYTEPPPAPLFEPSELTSWSFYRAGIAEFVATFLFLYITILTVMGVNRSSS
KCATVGIQGIAWAFGGMIFALVYCTAGISGGHINPAVTFGLFLARKLSLTRALFYMVMQVLGAIVGAGVVKGFEGKTFYGQHNGGANFVAPGYTKGDGLG
AEIVGTFILVYTVFSATDAKRSARDSHVPILAPLPIGFAVFLVHLATIPITGTGINPARSLGAAIIFNKDLGWDDHWIFWVGPFVGAALAALYHQVVIRA
IPFKSS
>GmPIP1;9 
MEGKEEDVRVGANRYGERQPIGTAAQAKDYREPPSAPLFEAGELSSWSFYRAGIAEFVATFLFLYITVLTVMGVAKSKSKCSTVGIQGIAWAFGGMIFAL
VYCTAGISGGHINPAVTFGLFLARKLSMTRAIFYIIMQCLGAICGAGVVKGFEPHLYERLGGGANTIAKGYTNIAGLGAEIVGTFVLVYTVFSATDAKRN
ARDSHVPILAPLPIGFAVFLVHLATIPVTGTGINPARSLGAAIIFNKDQAWDDHWIFWVGPFIGAALAALYHGSCYVHPALLL
GHPANSEVAKLPFINSSSGRRFFPETFRKTSFRKFSGRRICDFWKYPETTSGKTSFGMFPEESSSGNFRKKVLPEVSFFF
>GmPIP1;10 
MEGKEQDVSLGANKFPERQPIGTAAQSQDDGKDYQEPAPAPLVDPTEFTSWSFYRAGIAEFVATFLFLYITVLTVMGVAGAKSKCSTVGIQGIAWAFGGM
IFALVYCTAGISGPFFSLSFLNFSKARKKKYKVKQRCLFVCVGGHINPAVTFGLFLARKLSLPRAIFYIVMQCLGAICGAGVVKGFEGKTKYGTLNGGAN
FVAPGYTKGDGLGAEIVGTFVLVYTVFSATDAKRNARDSHVPILAPLPIGFAVFLVHLATIPITGTGINPARSLGAAIIFNKD
LGWDDHWIFWVGPFIGAALAALYHQVVIRAIPFKSK
>GmPIP2;1 
MSKEVSQQRKDYVDPPPAPLIDLAEIKLWSFYRALIAEFIATLLFLYVTVATVIGHKKQTGPCDGVGLLGIAWAFGGMIFVLV
YCTAGISGGHINPAVTFGLFLARKVSLIRALFYMVAQCLGAICGVGLVKAFMKHSYNSLGGGANSVSAGYNKGSALGAEIIGTFVLVYTVFSATDPKRSA
RDSHIPVLAPLPIGFAVFMVHLATIPITGTGINPARSFGAAVIYNNGKVWDDHWIFWVGPFVGALAAAAYHQYILRAAAIKALGSFRSNPTN
>GmPIP2;2 
MSKEVSQEGLQRKDYVDPPPAPLFDLAEIKLWSFYRALIAEFIASLLFLYVTVATIIGHKKQTGPCDGVGLLGIAWSFGGMIF
VLVYCTAGISGGHINPAVTFGLFLARKVSLIRAVFYMVAQCLGAICGVGLVKAFMKHSYNSLGGGANSVSAGYNKGSALGAEIIGTFVLVYTVFSATDPK
RSARDSHVPVLAPLPIGFAVFMVHLATIPITGTGINPARSLGAAVIYNNGKVWDEHWIFWVGPLVGALAAAAYHQYILRAGAIKALGSFRSNPTN
>GmPIP2;3 
MAKDVEVQEQGGEYSAKDYHDPPPAPLFDPEELTQWSFYRALIAEFIATLLFLYVTVLTIIGYKRQTDATLGGTECDGVGILG
IAWAFGGMIFILVYCTAGISGGHINPAVTFGLFLGRKVSLIRALLYMVAQCAGAICGTGLAKGFQKSYYNRYGGGANSVADGYNNGTALGAEIIGTFVLV
YTVFSATDPKRNARDSHVPVLAPLPIGFAVFMVHLATIPITGTGINPARSFGAAVIYNKDKIWDDQWIFWVGPIVGAAVAAFYHQYILRAAAIKALGSFR
SNA
>GmPIP2;4
MAKDVEVQEQGGEYSAKDYHDPPPAPLFDPEELTQWSFYRALIAEFIATLLFLYVTVLTIIGYKRQTDTTVGGTDCDGVGILGIAWAFGGMIFILVYCTA
GISGGHINPAVTFGLFLGRKVSLIRALLYMVAQCAGAICGTGLAKGFQKAYYNRYGGGANSVADGYNNGTALGAEIIGTFVLVYTVFSATDPKRNARDSH
VPVLAPLPIGFAVFMVHLATIPITGTGINPARSFGAAVIYNEDKIWDDQWIFWVGPIVGAAVAAFYHQYILRAAAIKALGSFRSNA
>GmPIP2;5
MAKDVEQVTEQGEYSAKDYHDPPPAPLIDPDELTKWSLYRAAIAEFIATLLFLYITVLTIIGYKRQSDTKIPGNTECDGVGIL
GIAWAFGGMIFILVYCTAGISGGHINPAVTFGLFLGRKVSLVRALLYMIAQCAGAICGAGLAKGFQKSYYNRYGGGVNTVSDGYNKGTALGAEIIGTFVL
VYTVFSATDPKRSARDSHVPVLAPLPIGFAVFMVHLATIPVTGTGINPARSFGPAVIFNNDKAWDDQWIYWVGPFVGAAVAAFYHQYILRAAAIKALGSF
RSNT
>GmPIP2;6
MAKDVEQVTEQGEYSAKDYHDPPPAPLIDPDELTKWSLYRAAIAEFIATLLFLYITVLTIIGYKRQSDTKIPGNTECDGVGIL
GIAWAFGGMIFILVYCTAGISGGHINPAVTFGLFLGRKVSLVRALLYMIAQCAGAICGAGLAKGFQKSFYNRYGGGVNTVSDGYNKGTALGAEIIGTFVL
VYTVFSATDPKRNARDSHVPVLAPLPIGFAVFMVHLATIPVTGTGINPARSFGPAVIFNNDKAWDDQWIYWVGPFVGAAVAAIYHQYILRGSAIKALGSF
RSNA
>GmPIP2;7 
MAKDIETEVQSGLPHKDYHDPPAAAFYDPAELRKWSFYRALIAEFVATLLFLYVTILTVIGYNHQTATGSPDLCNGVGVLGIAWAFGGMIFVLVYCTAGI
SGGHINPAVTFGLFLARKVSLIRAVGYMVAQVLGAISGVGLVKALQKSYYNRYNGGVNMLADGYSKGTGLGAEIIGTFILVYTVFSATDPKRVARDSHVP
VLAPLPIGFAVFIVHLATIPITGTGINPARSLGPAVIFNNEKAWDDQWIFWVGPFIGAAIAAFYHQSVLRAQAAKALGSFRSSSNL
>GmPIP2;8 
MAKDLETEIQSGLPHKDYHDPPPAPFYDPAELRKWSFFRALIAEFVATLLFLYVTILTVIGYNHQTATAAEPCSGVGVLGIAWAFGGMIFVLVYCTAGIS
GGHINPAVTFGLFLARKVSLTRAVGYMVAQVLGAISGVGLVKALQKSYYNRYKGGVNMLADGYSKGTGLGAEIIGTFILVYTVFSATDPKRVARDSHVPV
LAPLPIGFAVFMVHLATIPITGTGINPARSLGPAVIFNNEKAWDDQWIFWVGPFIGAALAAFYHQSVLRAQAAKALGSFRSSSNL
>GmPIP2;9 
MAKHDVEGGSFSAKDYHDPPPAPLIDAEELTQWSFYRALIAEFIATLLFLYITVLTVIGYKSQSDVKAGGDVCGGVGILGIAWAFGGMIFILVYCTAGIS
GGHINPAVTFGLFLARKVSLIRAIMYMVAQCLGAICGVGLVKAFQKAYYNRYGGGANELSEGYSTGVGLGAEIIGTFVLVYTVFSATDPKRNARDSHVPV
LAPLPIGFAVFMVHLATIPVTGTGINPARSLGAAVMYNQQKAWDDHWIFWVGPFIGAAIAAFYHQFILRAGAAKALGSFRSNPTI
>GmPIP2;10  
MAKHDVEGGSFAAKDYHDPPPAPLIDAEELTQWSFYRALIAEFIATMLFLYITVLTVIGYKSQSDVKAGGDVCGGVGILGIAWAFGGMIFILVYCTAGISGGH
INPAVTFGLFLARKVSLIRAIMYMVAQCLGAICGVGLVKAFQKAYYNRYGGGANELSEGYSTGVGLGAEIIGTFVLVYTVFSATDPKRNARDSHVPVLAPLPI
GFAVFMVHLATIPVTGTGINPARSLGAAVMYNQQKAWDDHWIFWVGPFIGAAIAAFYHQFILRASAAKALGSFRSNPTI
>GmPIP2;11 
MAKHDVEGGSFSAKDYHDPPPAPLIDAEELTQWSFYRALIAEFIATMLFLYITVLTVIGYKSQSDVKAGGDVCGGVGILGIAWAFGGMIFILVYCTAGISGGH
INPAVTFGLFLARKVSLIRAIMYMVAQCLGAICGVGLVKAFQKAYYNRYGGGANELSEGYSTGVGLGAEIIGTFVLVYTVFSATDPKRNARDSHVPVLAPLPIG
FAVFMVHLATIPVTGTGINPARSLGAAVMYNQQKAWDDHWIFWVGPFIGAAIAAFYHQFILRAGAAKALGSFRSNPAI
>GmPIP2;12
MAKHDVEGGSFSAKDYHDPPPAPLIDAEELTQWSFYRALIAEFIATLLFLYITVLTVIGYKSQSDVKAGGDVCGGVGILGIAW
AFGGMIFILVYCTAGISGGHINPAVTFGLFLARKVSLIRAIMYMVAQCLGAMCGVGLVKAFQKAYYNRYGGGANELSEGYSTGVGLGAEIIGTFVLVYTV
FSATDPKRNARDSHVPVLAPLPIGFAVFMVHLATIPVTGTGINPARSFGAAVMYNQKKAWDDQWIFWVGPFIGAAIAAFYHQFILRASAAKAVGSFRSNPTI
>GmPIP2;13 
MSVFWQEGGMAKDVEVAERGSFSGKDYQDPPPAPLIDAEELTKWSFYRALIAEFIATLLFLYITVLTVIGYNHQTDLKENGEICGGVGILGIAWAFGGMIFI
LVYCTAGISGGHINPAVTFGLFLARKVSLIRAIMYMVAQCLGAICGVGLVKAFQKSYFNKYGGGANSLAAGYSTGTGLGAEIIGTFVLVYTVFSATDPKRNA
RDSHVPVLAPLPIGFAVFMVHLATIPVTGTGINPARSLGAAVIYNQDKPWDDHWIFWVGPFIGAAIAAFYHQFILRAGAAKALGSFRSNPHN
>GmPIP2;14
MAKDVEVAERGSFSGKDYQDPPPAPLIDAEELTKWSFYRALIAEFIATLLFLYITVLTVIGYKHQTDHADACGGVGILGIAWA
FGGMIFILVYCTAGISGGHINPAVTFGLFLARKVSLIRAIMYMVAQCLGAICGVGLVKAFQKSYFNKYGGGANSLADGYSTGTGLGAEIIGTFVLVYTVF
SATDPKRNARDSHVPVLAPLPIGFAVFMVHLATIPVTGTGINPARSLGAAVIYNQDKPWDDHWIFWVGPFIGAAIAAFYHQFILRAGAAKALGSFRSNPHN
>GmTIP1;1 
MAIYRIAIGTPGEAGQPDAIRAAFAEFFSMIIFVFAGEGSGMAYSKLTNNGPATPAGLIAASLSHAFGLFVAVSVGANISGGH
VNPAVTFGAFIGGNITLLRSILYWIAQLLGSVVACILLKSATGGMETTGFSLSPGVSVWNALVFEIVMTFGLVYTVYATAVDPKKGNVGVVAPIAIGFIV
GANILVGGAFDGASMNPAVSFGPAVVTWSWTHHWVYWVGPFIGAAIAAVIYDNIFIGDDGHEPLSSSDF
>GmTIP1;2  
MAMHRIAIGTPGEAAQPDAIRAAFAEFFCMIIFVFAGEGSGMAYSKLTNNGPATPAGLIAASLSHAFGLFVAVSVGANISGGH
VNPAVTFGAFIGGNITLLRSILYWIAQLFGSVVACILLKHATGGMETSGFSLSPGVSVWNALVFEIVMTFGLVYTVYATAVDPKKGNAGVVAPIAIGFIV
GANILVGGAFDGASMNPAVSFGPAVVTWSWTHHWVYWVGPFIGAAIAAIIYDNIFIGDDGHEPLSSSDF
>GmTIP1;3  
MAVYRIAIGSPREASNPAAIRAAFAEFFSMLIFVFAGQGSGMAYSKLTGNGPATPGGLVVASLSHTFGLFVAVAVGANISGGH
VNPAVTFGAFIGGNITLLRSILYWIAQLLGSVVACILLKVATGGMETSAFSLSSGVSVWNALVFEIVMTFGLVHTVYATTVDPKKGNVGVIGPIAIGSIV
GANILVGGAFDGASMNPAVCFGPALINWSWTHHWVYWLGPFIGSATAAILYDNIFIGDDGHEPLSNSDF
>GmTIP1;4  
MPISRIAIGNPSEFGQADALKAALAEFISMLIFVFAGEGSGMAYNKLTDNGSATPAGVVAASLSHAFALFVAVSVGANISGGH
VNPAVTFGAFIGGHISLLRGILYWIAQLLGSVVACLLLKFATGGLETSAFSLSPGVGAANALVFEIVMTFGLVYTVYATAVDPKKGNLGIIAPIAIGFIV
GANILAGGAFDGASMNPAVSFGPAVVSGTWANHWVYWVGPLIGSAIAAIIYETFFITPNSYEHLPVTDY
>GmTIP1;5 
MPISRIAIGNPSEFGQADALKAALAEFISMLIFVFAGEGSGMAYNKLTDNGSATPAGVVAASLSHAFALFVAVSVGANISGGH
VNPAVTFGAFIGGHISLLRGILFWIAQLLGSVVACLLLKFATVGLSPGVGAANALVFEIVMTFGLVYTVYATAVDPKKGKLGIIAPIAIGFIVGANILAG
GTFSGASMNPAVSFGPAVVSGTWANHWVYWAGPLIGSAIAAVVYETFFITPNSYEQLPVTDY
>GmTIP1;6 
MPISRIAIGNSSELNQSDALKAALAEFISMLIFVFAGEGSGMAYNKLTNNGSATPAGLVAASLSHAFALFVAVSVGANISGGH
VNPAVTFGAFVGGHITLFRSILYWIAQLLGSVVACLLLKFATGGLETSAFALSPGVEAGNALVFEIVMTFGLVYTVYATAVDPKKGDLGIIAPIAIGFIV
GANILAGGAFDGASMNPAVSFGPAVVSWTWSNHWVYWVGPFAGAAIAAVVYEIFFISPNTHEQLPVTDY
>GmTIP1;7  
MPIRNIAIGRPEEATHPDTLKAGLAEFISTLIFVFAGSGSGIAYNKLTDNGAATPAGLISASIAHAFALFVAVSVGANISGGH
VNPAVTFGAFVGGNITLLRGIVYVIAQLLGSIVASLLLAFVTASPVPAFGLSAGVGVGNALVLEIVMTFGLVYTVYATAVDPKKGNLGIIAPIAIGFIVG
ANILLGGAFSGAAMNPAVTFGPAVVSWTWTNHWIYWAGPLIGGGIAGLIYEVVFISHTHEQLPSTDY
>GmTIP1;8  
MPIRNIAVGRPEEATHPDTLKAALAEFISTFIFVFAGSGSGIAYNKLTDNGAATPAGLISASIAHAFALFVAVSVGANISGGH
VNPAVTFGAFVGGNITFLRGIVYVIAQLLGSIVASLLLAFVTASTVPAFGLSAGVGVGNALVLEIVMTFGLVYTVYATAIDPKKGNLGIIAPIAIGFIVG
ANILLGGAFSGAAMNPAVTFGPAVVSWTWTNHWIYWAGPLIGGGIAGLVYEVVFISHTHEQLPTTDY
>GmTIP1;9  
MAYRSAIVRRAQEASHRDTWRAALSEFISTLIFVFAGSGSSVAVNKLTVDKPSALVVAAVAHAFALFVAVSVSTNISGGHVNP
AVTFGAFVGGNLTLLRCVLFWIAQILGSVIACLLLKFITGGQDVPVFKLSSGVGVGNAVVLEMVMTFGLVYTVYATTVDPRSRRGSLGVMAPIVIGFIVG
ANVLVGGPFDGASMNPAASFGPAVVGWSWKNHWVYWVGPLVGGGLAGFMYELIFVSHSRQRFRRSYY
>GmTIP1;10
MAIDRIAIVSPREASNPAAIRAAFAELFSMLIFVFAGQGSGMAYSKLIGNGPATPGGLLVASLSHAYGLFVAVAVGANIYGGHINPAVTFGAFIGGNITLL
RRLNLILTLFVLDRKHLSLSSGVSVWNALIFEIVMTFGLVYTVYATRVDPKKENVCNSRNVGVIAPIAIGSIVGANILGGGAFDGASMDPAVSFGPAVVSW
SWTHHWVYWLGPFIGSAAAAILYDNIFIGDDGQEPLTNSDF
>GmTIP2;1 
MVKIALGTLDDSFSAASLKAYFAEFHATLIFVFAGVGSAIAYNELTKDAALDPTGLVAVAVAHAFALFVGVSVAANISGGHLN
PAVTFGLAIGGNITLITGFLYWIAQLLGSIVACLLLNLITAKSIPSHSPANGVNDLQAVVFEIVITFGLVYTVYATAVDPKKGSLGIIAPIAIGFVVGAN
ILAAGPFSGGSMNPARSFGPAVVSGDLAANWIYWVGPLIGGGLAGLIYGDVFIGSYAPVPASETYP
>GmTIP2;2  
MVKITLGTFDDSFGVASLKAYLAEFHATLIFVFAGVGSAIAYNELTKDAALDPTGLVAVAVAHAFALFVGVSVAANISGGHLN
PAVTFGLAIGGNITLITGFLYWIAQLLGSIVACLLLNFITAKSIPSHAPATGVNDFQAVVFEIVITFGLVYTVYATAADPKKGSLGIIAPIAIGFVVGAN
ILAAGPFSGGSMNPARSFGPAVVSGDFAANWIYWVGPLIGGGLAGLIYGDVFIGSYAAVPASETYP
>GmTIP2;3  
MGGIAFGRLDDSFSLTSIKAYIAEFHSTLLFVFAGVGSAIAYGKLTSDAALDPAGLLAVAICHGFALFVAVSVGANISGGHVN
PAVTFGLALGGHITILTGFFYWIAQLLGSIVACFLLNYVTGGLPTPIHSVASGVGAVEGVVTEIIITFGLVYTVYATAADPKKGSLGTIAPIAIGFIVGA
NILAAGPFSGGSMNPARSFGPAVVSGDFHDNWIYWVGPLIGGGLAGLIYGNVFIRSDHAPLSSEF
>GmTIP2;4	
MGGIAFGRFDDSFSLTSIKAYIAEFHSTLLFVFAGVGSAIAYGKLTSDAALDPAGLLAVAICHGFALFVAVSVGANISGGHVN
PAVTFGLALGGHITILTGFFYWIAQLLGSIVACFLLNYVTGGLPTPIHSVASGVGAVEGVVTEIIITFGLVYTVYATAADPKKGSLGIIAPIAIGFIVGA
NILAAGPFSGGSMNPARSFGPAVVSGDFHDNWIYWVGPLIGGGLAGLIYGNVFIRSDHAPLSSEF
>GmTIP2;5	
MAGIAFGSFNDSVSFASIKAYIAEFISTLLFVFAGVGSAIAYAKLTSDAALDPTGLVAVAICHGFALFVAVSVGANISGGHVN
PAVTFGLALGGHITILTGLFYWIAQLLGSIVASLLLKFVTGYDTPIHSVAAGIGAGEGVVTEIIITFGLVYTVYATAADPKKGSLGTIAPIAIGFIVGAN
ILAAGPFSGGSMNPARSFGPAVVSGDFHDNWIYWVGPLIGGGLAGLIYTYAFIPTNHAPLATEF
>GmTIP2;6	
MAGIAFGSFNDSFSLASIKAYIAEFISTLLFVFAGVGSAIAYAKLTSDAALDPTGLVAVAICHGFALFVAVSVGANISGGHVN
PAVTFGLALGGHITILTGLFYWIAQLLGSIVASLLLKFVTGYDTPIHSVAAGVGAGEGVVTEIIITFGLVYTVYATAADPKKGSLGTIAPIAIGFIVGAN
ILAAGPFSGGSMNPARSFGPAVVSGDFHDNWIYWVGPLIGGGLAGLIYTYAFIPTQHAPLATDF
>GmTIP2;7	
MAGIAFGNFNDSVSFASIKAYIAEFISTLLFVFAGVGSAIAYAKLTSDAALDPTGLVAVAICHGFALFVAVSVGANISGGHVN
PAVTFGLALGGHITILTGLFYWIAQLLGSIVASLLLKFVTGYDTPIHSVAAGIGAGEGVVTEIIITFGLVYTVYATTADPKKGSLGTIAPIAIGFIVGAN
ILAAGPFSGGSMNPARSFGPAVVSGDFHDNWIYWVGTLIGGGLAGLIYTYAFIM
>GmTIP3;1	
MATRRYAFGRADEATHPDSMRATLAEFVSTFIFVFAGEGSGLALVKIYQDSAFSAGELLAVALAHGFALFAAVSASMHVSGGH
VNPAVTFGALIGGRISVLRAVYYWIAQILGAIVAALVLRLVTNNMRPSGFHVGQGVGVGHMLILEIVMTFGLMYTVYGTAIDPKRGAVSNIAPLAIGLIV
GANILVGGPFDGACMNPALAFGPSLVGWRWHQHWIFWVGPLIGAALAALVYEYVVIPTEPPHQHQPLAPEDY
>GmTIP3;2	
MATRRYSFGRADEATHPDSMRATLAEFASTFIFVFAGEGSSLALVKIYQDSAFSAGELLAVALAHAFALFAAVSSSMHVSGGH
VNPAVTFGALIGGRISVLRAVYYWIAQILGAIVAALVLRLVTNNMRPSGFHVGQGVGVGHMLILEIIMTFGLMYTVYGTAIDPKRGSVSNIAPLAIGLIV
GANILVGGPFDGACMNPALAFGPSLVGWRWHQHWIFWVGPLIGAALAALVYEYVVIPTEPPHQHQPLAPEDY
>GmTIP3;3	
MATRRYEFGRMNEASHPDSIRAALAEFLSTCIFVFAGEGSALALRQIYKEPGSSAGELVVIALAHAFALFAAISASMHVSGGH
VNPAVTFGALLGGRISVLRAVYYWVAQLLGSIVAALLLRLVTNNMRPQGFSVSIGLGAFHGLVLEIALTFGLMYTVYATAIDPKRGSIGSIAPLAIGFVV
GANILAGGPFDGACMNPARAFGPAMVGWRWHYHWIFWVGPFIGAALAALLYEYVMVPNEPPHHQPLAAEDY
>GmTIP3;4	
MATRRYEFGRMNEASHPDSIRAALVEFLSTCIFVFAGEGSALALRQIYKEPGSSAGELVVIALAHAFALFAAISASMHVSGGH
VNPAVTFGALLGGRISVLRALYYWVAQLLGSIVAALLLRLVTNNMRPQGFSVSIGLGAFHGLILEIALTFGLMYTVYATAIDPKRGSIGSIAPLAIAFVV
GANILAGGPFDGACMNPARAFGPAMVGWRWHYHWIFWVGPLIGAALAALLYEYVMVPIEPPHHQPLAGVDY
>GmTIP4;1	
MAKIALGSTREATQPDCIQALIVEFIATFLFVFVGVGSSMVVDKLGGDALVGLFAVAVAHALVVAVMISAAHISGGHLNPAVT
LGLLAGGHITIFRSMLYWIDQLVAAATASYLLYYLSGGQATPVHTLASGVGYGQGVVWEIVLTFSLLFTVYATMVDPKKGALAGLGPTLVGFVVGANILA
GGAYSAASMNPARSFGPALVAGNWTDHWVYWVGPLIGGGLAGYIYETFFIDRSHVPLPRDEEN*
>GmTIP4;2	
MARIALGSTREATQPDCIQALIVEFIATFLFVFVGVASSMVVDKLGGDALVGLFAVAVAHALVVAVMISAAHISGGHLNPAVT
LGLLAGGHITIFRSLLYWIDQLVAAAAASYLLYYLSGGQATPVHTLASGVGYGQGVVWEIVLTFSLLFTVYATMVDPKKGALAGLGPTLVGFVVGANILA
GGAYSAASMNPARSFGPALVTGNWTDHWVYWVGPLIGGGLAGFIYETFFIDRSHVPLPRDEES
>GmTIP5;1	
MAPSSVTVTSRFHESVTRNALRSYLSEFISTFFYVFLVIGAGMSSRKLMPDASLNPTSLVVVGIGSAFALSSVLYIAWDISGG
HVNPAVTFAMAVGGHISVPTALFYWVAQLIASVMACLVLRVIVVGMHVPTYTIAEEMTGFGASVLEGTLTFVLVYTVYAARDPRRGPMSSTGILVVGLIA
GASVLASGPFSGGSMNPACAFGSAAIAGSFRNQAVYWVGPLIGATIAGLLYDNVLFRSQLTDSIQGIGV
>GmNIP1;1	
MDENSATNGTHEVVLDVNRDVSRTTQASRSCVNVSFLQKLVAEVVGTYFLIFAGSASVVVNKNNNNVVTLPGISIVWGLVVMV
LVYSVGHISGAHFNPAVTIAFASTKRFPLKQVPVYVVAQVVGSTLASGTLRLLFSGKEAQFSGTLPSGSNLQAFVIEFLITFFLMFVVSGVATDNRAIGE
LAGIAVGSTVLLNVMFAGPITGASMNPARSIGPAIVHKEYRGIWIYLVSPTLGAVAGAWVYNSIRYTDKPLREITKSASFLKGVASR
>GmNIP1;2	
MDENSATNGTHEVILDVNKDVSRTTQPSRSCVNVSFLQKLVAEVVGTYFLIFAGCASVVVNKNNNNVVTHPGISIVWGLVVMV
LVYSVGHISGAHFNPAVTIAFASTRRFPLKQVPVYVVAQVVGSTLASATLRLLFSGKETQFSGTLPSGSNLQAFVIEFLITFFLMFVISGVATDDRAIGE
LAGIAVGSTVLLNVMFAGPITGASMNPARSIGPAILHNEYRGIWIYIVSPTLGAVAGTWVYNTIRYTDKPLREITKSTSFLKGVGRSGSSR
>GmNIP1;3	
MSVVADNSANNGSHQVVLNVNGDAPKKCDDSANQDCVPLLQKLVAEVVGTYFLIFAGCASVVVNLDKDKVVTQPGISIVWGLT
VMVLVYSVGHISGAHFNPAVTIAHATTKRFPLKQVPAYVIAQVVGATLASGTLRLIFNGKNDHFAGTLPSGSDLQSFVVEFIITFYLMFVISGVATDNRA
IGELAGLAVGSTVLLNVMFAGPITGASMNPARSLGPAIVHHEYRGIWIYLVSPTLGAVAGTWAYNFIRYTNKPVREITKSASFLKGSEAE
>GmNIP1;4	
MSVVADNSANNGSHQVVLNVNGDASKKCDDSSNQDCVPLLQKLVAEVVGTYFLIFAGCASVVVNLDKDKVVTQPGISIVWGLT
VMVLVYSVGHISGAHFNPAVTIAHATTKRFPLKQVPAYVIAQVVGATLASGTLRLIFNGKSDHFTGTLPGGSDLQSFVVEFIITFYLMFVISGVATDNRA
IGELAGLAVGSTVLLNVMFAGPITGASMNPARSLGPAIVHNEYKGIWIYLVSPTLGAVAGTWAYNFIRYTNKPVREITKSASFLKGGEAE
>GmNIP1;5	
MADYSAGTESQEVVVNVTKNTSETIQRSDSLVSVPFLQKLVAEAVGTYFLIFAGCASLVVNENYYNMITFPGIAIVWGLVLTV
LVYTVGHISGGHFNPAVTIAFASTRRFPLIQVPAYVVAQLLGSILASGTLRLLFMGNHDQFSGTVPNGTNLQAFVFEFIMTFFLMFVICGVATDNRAVGE
LAGIAIGSTLLLNVIIGGPVTGASMNPARSLGPAFVHGEYEGIWIYLLAPVVGAIAGAWVYNIVRYTDKPLSEITKSASFLKGRAASK
>GmNIP1;6   
MADYSARTESCEVVVNVTKDTSKTMEPSDSFVSVPFLQKLVAEVVGTYFLIFAGCASVVVNKNNDNVVTLPGIAIAWGLVVTVLVYTVGHISGAHFNPAV
TIAFASTRRFPLMQVPAYVAAQLLGSTLASGTLKLLFMGKHDQFSGTLPNGTNLQAFVFEFIITFLLMFVISGVATDNRAVGELAGIAIGSTILLNVIIG
GPVTGASMNPVRSLGPAIVHGEYRGIWIYLLAPVVGAIAGALVYNTIRYTDKPLREITKSASFLKGRGGST
>GmNIP2;1	
MEENGGNIHADSTFCGSPAVVQVIQKVIAELIGTYFLIFAGCCSVIINNAEETKGRITFPGICLVWGFSVTILVYSLAHVSGA
HFNPAVTLSFAIYRHFPLRLVPLYFIAQVLGSFLASGTLYLLFEVNEKTYFGTIPSGSYIQSLVFEILTSFLLMFVVCAVSTDNRAIGKLGGIAVGMTII
VNVFIAGPISGASMNPARSLGPALVMWVYNGIWIYVVGPFVGAILGATCYNLIRYTDKPLREIGASSKIFKTSACTSAT
>GmNIP3;1	
MADSLSVNFDSSIKSEFSTEQAHKTTHEAKHSPSNIQKAIAEVVGTYILIFAGCGAALVNEKLPLTIVGIAMVSGLGLTVATY
SVGHVSGGHFNPAVTIALAAVRKVQFKLVPIYVLCQMMGATLAPLTLKVLYHDKADIGVTVTKYLSSTSDLEAIVWEFITTSILMLTIRGVATDHRGSKD
LTGVAIGISVLINVIIAGPITGASMNPARSLGPAIVSGDYKNIWVYIISPILGAVSASTLYKFLEVNKPVKPEPCHCNICNHNHLPF*
>GmNIP4;1
MAAKSEGIQEEEMSSMEEGVSSPSSSRTCSMSHNCCSNVVTLAQKVMAEVIGTYFVVFAGCGSVAVNKIYGSVTFPGVCVTWG
LIVMVMIYSLRRISGAHFNPAVTITLAIFRRFSYKEVPLYIFAQLLGSILASGTLALMLDVTPKAYFGTVPVGSNGQSLVAEIIITFLLMFVISAVSTDD
RAVGDFAGVAVGMTIMLNVFIAGPVSGASMNPARSIGPALIKHVYKGLWVYVVGPVVGSIAGALAYYFLRSIDKSSSE
>GmNIP4;2 
MAAKSEGIQEEMPSMEEGVSSPSPSRTCNVSHNCCSNHVVALAQKVFAEVIGTYFVVFAGCGSVAVNKIYGSVTFPGVCVTWG
LIVMVMIYSLRHISGAHFNPAVTITLAIFRRFSYKQVPLYIFAQLLGSILASGTLALMLDVTPKAYFGTVPVGSNGQSLVAEVIITFLLMFVISAVSTDD
KAVGDFAGVAVGMTIMLNVFIAGPVSGASMNPARSIGPALIKHVYQGLWIYVVGPIVGSIAGALAYNFLRSPYKPPSE
>GmNIP5;1	
MEGTSSQSTFAFIPSTIETPSPSIPEISSSSSPGSLARIAQSYPPGFPRKVLAEIIGTFLLVFVGSGSAGLSKIDERMVSKLG
ASLAGGLIVTVMIYSIGHISGAHMNPAVSLAFTAVRHLPWPQLPFYIAAQLTGAISASYTLRELLRPSNEIGGTSPAGSHIQALIMEMVTTYTMVFISMA
VATDSNATGQLSGVAVGSSVCIASIVAGPISGGSMNPARTLGPAIATSYYKGLWVYFVGPITGAVLAAWSYNVIRDTEHPGFPISLSSISSKVRQSIGGT
EQKSDQRCLV
>GmNIP5;2	
MPESEIGTPTAASVPATPDTPGGPLFTSLRVDSLSHERESFSMAGCKCLPTKGHSCFTDFSVGVPLPNVSLTQKVGAEFVGTF
ILIFAATAGPIVNNKYNGVESLMGNAACAGLTVMFIILSIGHISGAHLNPSLTIAFAAFRHFPWTHVPAYIAAQVSASICACYALKGVYHPFLSGGVTVP
TVSVAQAFATEFIITFILLFVVTAVATDTRAVGELAGIAVGATVLLNILISGPTSGGSMNPVRTLGPAVAAGNYKHIWIYLVAPTLGALAGAGVYTLVKL
RDEEAEPPRQVRSFRR
>GmNIP6;1	
MEGTTSQSTFTFIPSTIETPSPSIPEISSSSPSPGGSLARVAQSYPPGFPRKVFAEVIGTFLLVFVGSGSAGLSKIDESMVSK
LGASLAGGLIVTVMIYSIGHISGAHMNPAVSLAFTAVRHLPWPQLPFYVAAQLTGAISASYTLRELLRPSDEIGGTSPAGSHIQALIMEMVSTYTMVFIS
MAVATDSNATGQLSGVAVGSSVCIASIVAGPISGGSMNPARTLGPAIATSYYKGLWVYFVGPITGAVLAAWSYNVIRDTEHPGFPISLSSISSKVRQSIG
GTEQKSDQRCLV
>GmNIP6;2	
MNNEEVPSLPSTSATPGTPGAPLFGGLRFEKPNGSVVRKSSFLKSCKCFSVAEWTLEDGAMPRVSCSLPSPHIPLAKKIGAEF
IGTFILMFAAIGTAIVNQKTHGSETLIGCAAANGLAVMIIIFSTGHISGAHLNPAVTISFAALKHFPWKNVPVYIGTQVLASVSAAFALKVVFHPFMSGG
VTVPSVGYGQAFATEFIVSFILMFVVTAVATDTRAVGELAGIAVGATVMLNILIAGPTTGSSMNPVRTLGPAIAANNYKGIWVYLIAPILGTLCGAGAYT
VVKLPEEEATKTPSSAPNGSFRR
>GmNIP6;3	
MDNNEEIPSTPATPGTPGAPLFGGFSNGRNNNSKKSLLKSCRCFSVEEWSLEDGGLPAVSCSLPLPSPPPVVPLARKIGAEFI
GTFILMFAGTAAAIVNQKTNGSETLIGCAATTGLAVMIVILATGHISGAHLNPAVTISFAALKHFPWKHVPMYIGAQVLASICAGFALKGVYHPFMSGGV
TVPSGGYGQSFALEFIIGFNLMFVVTAVATDTRAVGELAGIAVGATVMLNILIAGPVSGGSMNPVRTLGPAVAANNYKAIWVYLVAPILGALAGAGTYTA
VKLPEEDDDAKAKTSISSFRR
>GmNIP7;1	
MTDIFEKHQSSDSSNYASSSGLCEEDKEIGYRAATSKHRYVLANNSALKFIPIKIDLNCARMVMAEVVGTFILMFCVCGITAS
TRFQNGAVGLLEYAATAGLTVVVIIFSIGPISCAHVNPAVTIAFATIGQFPWLKVPVYIIAQTVGSMSATYVGSLVYGIKSDAMMTMPLQGCNSAFWVEV
IATFIIMFLVAALTSESQSVGHLSGFVAGMAIGLAVLITGPVSGGSMNPARSLGPAILSWKFKNIWIYMVAPSGGAIAGAAMFRFLRLRDQHSSTLSSPN
IIDVGRSIPFCSS
>GmNIP7;2	
WPEGDNKEIECRAATSKPRYVLANNSDLNFLPIKIDLNCARMVTAELVGTFILMFCVCGITASTRFQNGAVGLLEYAAIAGLT
VVVIIFSIGPISCAHVNPAVTIAFATIGQFPWFKVPVYIIAQTVGSMSATYIGSLVYGIKSEAMMTMPLQGCNSAFWVEVIATFIIMFLIAALTSESQSV
GHLSGFVAGMAIGLAVLITGPVSGGSMNPARSLGPAILSWKFKNIWIYMVAPSGGAVAGAAMFRFLRLRDQHSSILSSPNISDVGRSLPFCSS
>GmSIP1;1	
MVSAIKAAIGDLVLTFLWVFFSSMLGLATNTITTALDLHHVSYNGFDYPSAVIITSLIFILVTIFTFVGNALGGASFNPTANA
SSYAAGLGSDSLFSMALRFPAQALGSVGGVLAVMEVMPPKYRHLIGGPSLKVSLHTGAIAEGVLTFVITFVVLLIMIRGPRSEAVKTWLMAISTVVLITA
GSAYTGPAMNPAFAFGWAYFENWHNTWDQFYVYWICPFFGAILAAWLFRIVIPPAPRVVKQKKA
>GmSIP1;2	
MASAIKAAIGDLVLTFLWVFFSSMLGLVTNAITTALDLHHVSYNGFDYPSAVIITSLIFILVTIFTFVGNALGGASFNPTGNA
SSYAVGLGSDTLFSMALRFPAQALGSVGGVLAVMEVMPPKYRHLIGGPSLKVSLHTGAIAEGVLTFVITFVVLLIMIRGPRSEAVKTLLMAISTVVLITA
GSAYTGPAMNPAFAFGWAYFENWHNTWDQFYVYWICPFFGAILAAWLFRIVFPPRVVKQKKA
>GmSIP1;3	
MVGAIKAAIGDAVLTFMWVFCSSVLGIASGYITNALNLQHITYNGFPYASFLVTTTLVFVLVFLFTIIGNVLGGASFNPTGTA
SFYAVGLGSDTLFSMALRFPAQAAGAAGGAMAIMEVIPAKYRHMIGGPSLKVDLHTGAVAEGVLTFVITFAVLLIFLRGPRSDLLKTWLLATATVVLVMV
GSAYTGPAMNPANAFGWAYLNNWHNTWDQFYVYWICPFTGAILAAWLFRAVFPPPPPPEVKQKKA
>GmSIP1;4	
MVGAIKAAIGDAVLTFMWVFCSSVLGIASGYITNALNLQHITYNGFPYPSFLVTTTLVFVLVFLFTIIGNVLGGASFNPTGTA
SFYAVGLGSDTLFSMALRFPAQAAGAAGGALAIMEVIPAKYRHMIGGPSLKVDLHTGAVAEGVLTFVITFVVLLIFLKGPRSDLLKTWLLATATVVLVMV
GSAYTGPAMNPANAFGWAYINNWHNTWDQFYVYWICPFAGAILAAWLFRAVFPPPSPPEVKQKKA
>GmSIP1;5	
MGWIKAAIGDAILTSMWVFIISTLRIVTTEITVFLGLQPFFLAGLIISTILNSIYVLTISFIGRILGGVSFNPSTSLSFYTAG
LRPDSSLSSMAVRFPAQAYGGAVGIKTLLLVMPSHYKDMLKGPFLKVDLHSGAVAEGLLTFIHNMAIFFVMFKGPRNPFVKVYLLSVTTAALAILGGGFT
GPSMNPANAFGWAFVNNKHNTWEQFYVYWIGPFIGASSAALIFRSMFMPPIKQKKA
>GmSIP1;6	
MGLIKAAIGDGVLTSMWVFIISTLRIVTTEVALFLGLQPLSLAGLIISTILNSFYVLTISFIGRILGGANFNPSTSLSFYTAG
LRPDSSLSSMAVRFPVQAYGGAVGVKTLLLVMPSKYNDMLKGPFLKVDLHSGAVAEGVLTFTHNMAIFFVMFKGPRNPFVKVYLLSVTTAVLAILGGGFT
GPSMNPANAFGWAFVNNKHNTWEQFYVYWICPFIGASSAALIFRSMFMPPIKQKKA
>GmSIP2;1	
MGRARLLVSDFVLSFMWVWSGVLLRILVFKHLGFAHGPLGEVIKTTFSVANMFFFAFLVKVTRGAAYNPLTVLADAITGDFNT
FLYCVGARIPAQVVGSIVGVKLLIDTIPEVGVGPRLNVDIHQGSLTEGLLTFAIVTISLGLATKIRENFFMKTWISSLSKLTLHILGSDLTGGCMNPASV
MGWAYARGDHITKEHFLVYWLAPIEATIFAVWTSKFLVQPGKEHKKA
>GmSIP2;2	
MGRARLLVSDFVLSFMWVWSGVLLRIIVFNHLGFAHGPLGEVIKTTFSIANMFFFAFLVKVTRGGAYNPLTVLADAISRDFNN
FLYCAGARIPTQVVGSIVGVKLLIDTIPEVGLGPRLNVDIHRGALTEGLLTFAIVTISLGLASKIRENFFMKTWISSLSKLTLHILGSDLTGGCMNPASV
MGWAYARGDHITKEHFLVYWLAPIEATILAVWTFKFLVQPGKEDKSTSKSKSD
>GmXIP1;1	
MDDQFSTVHSHSREPMPRGLVHEKSSEPKFLAYIGAHEFFTIETWKAALVELIATAALMFTLTSCNIACLESQDVNPKLILPF
AVFIIVFLFLIVIVPLSGGHMNPIFTFIAALKGVVTLSRALLYVSAQCIGSIIGFFVLKSVMEPKLADTYSLGGCALGDKGQSSGLRPQDALLLEFSCTF
LVLFVGLTLAFDKKRCKELGLPMVCLVVAASLALAVFVSITVTGRPGYAGAGLSPARCLGPALLHGGPLWNGHWVFWLGPFLACIIYYSVSINLPKKGLN
WVDGEYDVLRLALGSCRTISNNTDLNDLS
>GmXIP1;2  
MWKAALTELTATASLMFTLTTSIIACLDSHEIDPKLLVPFAVFTIAFLFLIVTVPLTGGHMSPVFTFIAALKGVVTLTRALIYVLAQCIGSIIGFFILKCV
MDPKLAYTYSLGGCAISGQGVINSSSGGIKPLDALLVEFTCTFVVLFVGVTLAFDKKRSRDLGLPMVCLVVAGAMALAVFVSITVTGRAGYAGVGLNPARC
LGPALLHGGLLWEGHWVFWLGPFLACVVYYAVSINLPREGLVWVDGEYDVLKLALGSCGNVYNTSVSKDHQLEEPSAGFQV
