# Supplementary material for: Investigation of the AQP Family in Soybean and the Promoter Activity of TIP2;6 in Heat Stress and Hormone Responses
Source: Int J Mol Sci. 2019 Jan 10;20(2):262. doi: 10.3390/ijms20020262 (PMC6359280; doi:10.3390/ijms20020262)
Supplement: Supplementary file 1 [file ijms-20-00262-s001.zip › ijms-415151-Supplementary Materials/Dataset S2.txt]

Dataset S2. Fasta files of AQP proteins in Arabidopsis, Phaseolus vulgaris, Populus trichocarpa and Lotus japonicus.
>AtPIP1;1
MEGKEEDVRVGANKFPERQPIGTSAQSDKDYKEPPPAPFFEPGELSSWSFWRAGIAEFIATFLFLYITVLTVMGVKRSPNMCASVGIQG
IAWAFGGMIFALVYCTAGISGGHINPAVTFGLFLARKLSLTRALYYIVMQCLGAICGAGVVKGFQPKQYQALGGGANTVAHGYTKGSGLGAEIIGTFVLV
YTVFSATDAKRNARDSHVPILAPLPIGFAVFLVHLATIPITGTGINPARSLGAAIIYNKDHSWDDHWVFWVGPFIGAALAALYHVVVIRAIPFKSRS
>AtPIP1;2
MEGKEEDVRVGANKFPERQPIGTSAQSDKDYKEPPPAPLFEPGELASWSFWRAGIAEFIATFLFLYITVLTVMGVKRSPNMCASVGIQG
IAWAFGGMIFALVYCTAGISGGHINPAVTFGLFLARKLSLTRAVYYIVMQCLGAICGAGVVKGFQPKQYQALGGGANTIAHGYTKGSGLGAEIIGTFVLV
YTVFSATDAKRNARDSHVPILAPLPIGFAVFLVHLATIPITGTGINPARSLGAAIIFNKDNAWDDHVMGLLGWTIHWCCTCCSLPRYSHQSHPIQVQKLK
LIEFYLKSGFCS
>AtPIP1;3 
MEGKEEDVRVGANKFPERQPIGTSAQTDKDYKEPPPAPFFEPGELSSWSFYRAGIAEFIATFLFLYITVLTVMGVKRAPNMCASVGIQG
IAWAFGGMIFALVYCTAGISGGHINPAVTFGLFLARKLSLTRAVFYIVMQCLGAICGAGVVKGFQPNPYQTLGGGANTVAHGYTKGSGLGAEIIGTFVLV
YTVFSATDAKRSARDSHVPILAPLPIGFAVFLVHLATIPITGTGINPARSLGAAIIYNKDHAWDDHWIFWVGPFIGAALAALYHQLVIRAIPFKSRS
>AtPIP1;4 
MEGKEEDVRVGANKFPERQPIGTSAQSTDKDYKEPPPAPLFEPGELSSWSFYRAGIAEFIATFLFLYITVLTVMGVKRAPNMCASVGIQ
GIAWAFGGMIFALVYCTAGISGGHINPAVTFGLFLARKLSLTRAVFYMIMQCLGAICGAGVVKGFQPTPYQTLGGGANTVAHGYTKGSGLGAEIIGTFVL
VYTVFSATDAKRSARDSHVPILAPLPIGFAVFLVHLATIPITGTGINPARSLGAAIIYNKDHSWDDHWIFWVGPFIGAALAALYHQIVIRAIPFKSKS
>AtPIP1;5
MEGKEEDVNVGANKFPERQPIGTAAQTESKDYKEPPPAPFFEPGELKSWSFYRAGIAEFIATFLFLYVTVLTVMGVKRAPNMCASVGIQ
GIAWAFGGMIFALVYCTAGISGGHINPAVTFGLFLARKLSLTRALFYIVMQCLGAICGAGVVKGFQPGLYQTNGGGANVVAHGYTKGSGLGAEIVGTFVL
VYTVFSATDAKRSARDSHVPILAPLPIGFAVFLVHLATIPITGTGINPARSLGAAIIYNKDHAWDDHWIFWVGPFIGAALAALYHQIVIRAIPFKSKT
>AtPIP2;1
MAKDVEAVPGEGFQTRDYQDPPPAPFIDGAELKKWSFYRAVIAEFVATLLFLYITVLTVIGYKIQSDTDAGGVDCGGVGILGIAWAFGG
MIFILVYCTAGISGGHINPAVTFGLFLARKVSLPRALLYIIAQCLGAICGVGFVKAFQSSYYTRYGGGANSLADGYSTGTGLAAEIIGTFVLVYTVFSAT
DPKRSARDSHVPVLAPLPIGFAVFMVHLATIPITGTGINPARSFGAAVIYNKSKPWDDHWIFWVGPFIGAAIAAFYHQFVLRASGSKSLGSFRSAANV
>AtPIP2;2
MAKDVEGPEGFQTRDYEDPPPTPFFDADELTKWSLYRAVIAEFVATLLFLYITVLTVIGYKIQSDTKAGGVDCGGVGILGIAWAFGGMI
FILVYCTAGISGGHINPAVTFGLFLARKVSLIRAVLYMVAQCLGAICGVGFVKAFQSSYYDRYGGGANSLADGYNTGTGLAAEIIGTFVLVYTVFSATDP
KRNARDSHVPVLAPLPIGFAVFMVHLATIPITGTGINPARSFGAAVIYNKSKPWDDHWIFWVGPFIGAAIAAFYHQFVLRASGSKSLGSFRSAANV
>AtPIP2;3
MAKDVEGPDGFQTRDYEDPPPTPFFDAEELTKWSLYRAVIAEFVATLLFLYVTVLTVIGYKIQSDTKAGGVDCGGVGILGIAWAFGGMI
FILVYCTAGISGGHINPAVTFGLFLARKVSLIRAVLYMVAQCLGAICGVGFVKAFQSSHYVNYGGGANFLADGYNTGTGLAAEIIGTFVLVYTVFSATDP
KRNARDSHVPVLAPLPIGFAVFMVHLATIPITGTGINPARSFGAAVIFNKSKPWDDHWIFWVGPFIGATIAAFYHQFVLRASGSKSLGSFRSAANV
>AtPIP2;4
MAKDLDVNESGPPAARDYKDPPPAPFFDMEELRKWPLYRAVIAEFVATLLFLYVSILTVIGYKAQTDATAGGVDCGGVGILGIAWAFGG
MIFVLVYCTAGISGGHINPAVTVGLFLARKVSLVRTVLYIVAQCLGAICGCGFVKAFQSSYYTRYGGGANELADGYNKGTGLGAEIIGTFVLVYTVFSAT
DPKRNARDSHVPVLAPLPIGFAVFMVHLATIPITGTGINPARSFGAAVIYNNEKAWDDQWIFWVGPMIGAAAAAFYHQFILRAAAIKALGSFGSFGSFRS
FA
>AtPIP2;5
MTKEVVGDKRSFSGKDYQDPPPEPLFDATELGKWSFYRALIAEFIATLLFLYVTIMTVIGYKSQTDPALNPDQCTGVGVLGIAWAFGGM
IFILVYCTAGISGGHINPAVTFGLLLARKVTLVRAVMYMVAQCLGAICGVALVKAFQSAYFTRYGGGANGLSDGYSIGTGVAAEIIGTFVLVYTVFSATD
PKRSARDSHVPVLAPLPIGFAVFIVHLATIPITGTGINPARSLGAAIIYNKDKAWDHHWIFWVGPFAGAAIAAFYHQFVLRAGAIKALGSFRSQPHV
>AtPIP2;6
MTKDELTEEESLSGKDYLDPPPVKTFEVRELKKWSFYRAVIAEFIATLLFLYVTVLTVIGFKSQTDINAGGGACASVGLLGISWAFGGM
IFILVYCTAGISGGHINPAVTFGLFLASKVSLVRAVSYMVAQCLGATCGVGLVKVFQSTYYNRYGGGANMLSDGYNVGVGVGAEIIGTFVLVYTVFSATD
PKRNARDSHIPVLAPLPIGFSVFMVHLATIPITGTGINPARSFGAAVIYNNQKAWDDQWIFWVGPFVGAAIAAFYHQFVLRAGAMKAYGSVRSQLHELHA
>AtPIP2;7 
MSKEVSEEGKTHHGKDYVDPPPAPLLDMGELKSWSFYRALIAEFIATLLFLYVTVATVIGHKKQTGPCDGVGLLGIAWAFGGMIFVLVY
CTAGISGGHINPAVTFGLFLARKVSLVRALGYMIAQCLGAICGVGFVKAFMKTPYNTLGGGANTVADGYSKGTALGAEIIGTFVLVYTVFSATDPKRSAR
DSHIPVLAPLPIGFAVFMVHLATIPITGTGINPARSFGAAVIYNNEKAWDDQWIFWVGPFLGALAAAAYHQYILRASAIKALGSFRSNATN
>AtPIP2;8
MSKEVSEEGRHGKDYVDPPPAPLLDMAELKLWSFYRAIIAEFIATLLFLYVTVATVIGHKNQTGPCGGVGLLGIAWAFGGMIFVLVYCT
AGISGGHINPAVTFGLFLARKVSLPRAVAYMVAQCLGAICGVGLVKAFMMTPYKRLGGGANTVADGYSTGTALGAEIIGTFVLVYTVFSATDPKRSARDS
HVPVLAPLPIGFAVFMVHLATIPITGTGINPARSFGAAVIYNNEKAWDDHWIFWVGPFVGALAAAAYHQYILRAAAIKALASFRSNPTN
>AtTIP1;1
MPIRNIAIGRPDEATRPDALKAALAEFISTLIFVVAGSGSGMAFNKLTENGATTPSGLVAAAVAHAFGLFVAVSVGANISGGHVNPAVT
FGAFIGGNITLLRGILYWIAQLLGSVVACLILKFATGGLAVPAFGLSAGVGVLNAFVFEIVMTFGLVYTVYATAIDPKNGSLGTIAPIAIGFIVGANILA
GGAFSGASMNPAVAFGPAVVSWTWTNHWVYWAGPLVGGGIAGLIYEVFFINTTHEQLPTTDY
>AtTIP1;2
MPTRNIAIGGVQEEVYHPNALRAALAEFISTLIFVFAGSGSGIAFNKITDNGATTPSGLVAAALAHAFGLFVAVSVGANISGGHVNPAV
TFGVLLGGNITLLRGILYWIAQLLGSVAACFLLSFATGGEPIPAFGLSAGVGSLNALVFEIVMTFGLVYTVYATAVDPKNGSLGTIAPIAIGFIVGANIL
AGGAFSGASMNPAVAFGPAVVSWTWTNHWVYWAGPLIGGGLAGIIYDFVFIDENAHEQLPTTDY
>AtTIP1;3
MPINRIAIGTPGEASRPDAIRAAFAEFFSMVIFVFAGQGSGMAYGKLTGDGPATPAGLVAASLSHAFALFVAVSVGANVSGGHVNPAVT
FGAFIGGNITLLRAILYWIAQLLGAVVACLLLKVSTGGMETAAFSLSYGVTPWNAVVFEIVMTFGLVYTVYATAVDPKKGDIGIIAPLAIGLIVGANILV
GGAFDGASMNPAVSFGPAVVSWIWTNHWVYWVGPFIGAAIAAIVYDTIFIGSNGHEPLPSNDF
>AtTIP2;1
MAGVAFGSFDDSFSLASLRAYLAEFISTLLFVFAGVGSAIAYAKLTSDAALDTPGLVAIAVCHGFALFVAVAIGANISGGHVNPAVTFG
LAVGGQITVITGVFYWIAQLLGSTAACFLLKYVTGGLAVPTHSVAAGLGSIEGVVMEIIITFALVYTVYATAADPKKGSLGTIAPLAIGLIVGANILAAG
PFSGGSMNPARSFGPAVAAGDFSGHWVYWVGPLIGGGLAGLIYGNVFMGSSEHVPLASADF
>AtTIP2;2
MVKIEIGSVGDSFSVASLKAYLSEFIATLLFVFAGVGSALAFAKLTSDAALDPAGLVAVAVAHAFALFVGVSIAANISGGHLNPAVTLG
LAVGGNITVITGFFYWIAQCLGSIVACLLLVFVTNGESVPTHGVAAGLGAIEGVVMEIVVTFALVYTVYATAADPKKGSLGTIAPIAIGFIVGANILAAG
PFSGGSMNPARSFGPAVVSGDFSQIWIYWVGPLVGGALAGLIYGDVFIGSYAPAPTTESYP
>AtTIP2;3
MVKIEVGSVGDSFSVSSLKAYLSEFIATLLFVFAGVGSAVAFAKLTSDGALDPAGLVAIAIAHAFALFVGVSIAANISGGHLNPAVTLG
LAIGGNITLITGFFYWIAQCLGSIVACLLLVFVTNGKSVPTHGVSAGLGAVEGVVMEIVVTFALVYTVYATAADPKKGSLGTIAPIAIGFIVGANILAAG
PFSGGSMNPARSFGPAVVSGDLSQIWIYWVGPLVGGALAGLIYGDVFIGSYEAVETREIRV
>AtTIP3;1
MATSARRAYGFGRADEATHPDSIRATLAEFLSTFVFVFAAEGSILSLDKLYWEHAAHAGTNTPGGLILVALAHAFALFAAVSAAINVSG
GHVNPAVTFGALVGGRVTAIRAIYYWIAQLLGAILACLLLRLTTNGMRPVGFRLASGVGAVNGLVLEIILTFGLVYVVYSTLIDPKRGSLGIIAPLAIGL
IVGANILVGGPFSGASMNPARAFGPALVGWRWHDHWIYWVGPFIGSALAALIYEYMVIPTEPPTHHAHGVHQPLAPEDY
>AtTIP3;2
MATSARRAYGFGRADEATHPDSIRATLAEFLSTFVFVFAGEGSILALDKLYWDTAAHTGTNTPGGLVLVALAHALALFAAVSAAINVSGGHVNPAVTFAA
LIGGRISVIRAIYYWVAQLIGAILACLLLRLATNGLRPVGFHVASGVSELHGLLMEIILTFALVYVVYSTAIDPKRGSIGIIAPLAIGLIVGANILVGGP
FDGASMNPARAFGPALVGWRWSNHWIYWVGPFIGGALAALIYEYMIIPSVNEPPHHSTHQPLAPEDY
>AtTIP4;1
MKKIELGHHSEAAKPDCIKALIVEFITTFLFVFAGVGSAMATDSLVGNTLVGLFAVAVAHAFVVAVMISAGHISGGHLNPAVTLGLLLG
GHISVFRAFLYWIDQLLASSAACFLLSYLTGGMGTPVHTLASGVSYTQGIIWEIILTFSLLFTVYATIVDPKKGSLDGFGPLLTGFVVGANILAGGAFSG
ASMNPARSFGPALVSGNWTDHWVYWVGPLIGGGLAGFIYENVLIDRPHVPVADDEQPLLN
>AtTIP5;1
MRRMIPTSFSSKFQGVLSMNALRCYVSEFISTFFFVLAAVGSVMSSRKLMAGDVSGPFGVLIPAIANALALSSSVYISWNVSGGHVNPA
VTFAMAVAGRISVPTAMFYWTSQMIASVMACLVLKVTVMEQHVPIYKIAGEMTGFGASVLEGVLAFVLVYTVFTASDPRRGLPLAVGPIFIGFVAGANVL
AAGPFSGGSMNPACAFGSAMVYGSFKNQAVYWVGPLLGGATAALVYDNVVVPVEDDRGSSTGDAIGV
>AtNIP1;1
MADISGNGYGNAREEVVMVNLKDEVEHQQEMEDIHNPRPLKKQDSLLSVSVPFLQKLIAEFLGTYFLVFTGCASVVVNMQNDNVVTLPG
IAIVWGLTIMVLIYSLGHISGAHINPAVTIAFASCGRFPLKQVPAYVISQVIGSTLAAATLRLLFGLDHDVCSGKHDVFIGSSPVGSDLQAFTMEFIVTF
YLMFIISGVATDNRAIGELAGLAIGSTVLLNVLIAAPVSSASMNPGRSLGPALVYGCYKGIWIYLVAPTLGAIAGAWVYNTVRYTDKPLREITKSGSFLK
TVRIGST
>AtNIP1;2
MAEISGNGGDARDGAVVVNLKEEDEQQQQQQAIHKPLKKQDSLLSISVPFLQKLMAEVLGTYFLIFAGCAAVAVNTQHDKAVTLPGIAI
VWGLTVMVLVYSLGHISGAHFNPAVTIAFASCGRFPLKQVPAYVISQVIGSTLAAATLRLLFGLDQDVCSGKHDVFVGTLPSGSNLQSFVIEFIITFYLM
FVISGVATDNRAIGELAGLAVGSTVLLNVIIAGPVSGASMNPGRSLGPAMVYSCYRGLWIYIVSPIVGAVSGAWVYNMVRYTDKPLREITKSGSFLKTVR
NGSSR
>AtNIP2;1
MDDISVSKSNHGNVVVLNIKASSLADTSLPSNKHESSSPPLLSVHFLQKLLAELVGTYYLIFAGCAAIAVNAQHNHVVTLVGIAVVWGI
VIMVLVYCLGHLSAHFNPAVTLALASSQRFPLNQVPAYITVQVIGSTLASATLRLLFDLNNDVCSKKHDVFLGSSPSGSDLQAFVMEFIITGFLMLVVCA
VTTTKRTTEELEGLIIGATVTLNVIFAGEVSGASMNPARSIGPALVWGCYKGIWIYLLAPTLGAVSGALIHKMLPSIQNAEPEFSKTGSSHKRVTDLPL
>AtNIP3;1
MAEISDITTQTQTVVLDIENYQSIDDSRSSDLSAPLVSVSFVQKLIGEFVGTFTMIFAGCSAIVVNETYGKPVTLPGIALVWGLVVTVM
IYSIGHVSGAHFNPAVSIAFASSKKFPFNQVPGYIAAQLLGSTLAAAVLRLVFHLDDDVCSLKGDVYVGTYPSNSNTTSFVMEFIATFNLMFVISAVATD
KRATGSFAGIAIGATIVLDILFSGPISGASMNPARSLGPALIWGCYKDLWLYIVSPVIGALSGAWTYGLLRSTKKSYSEIIRPNCNKVSSRDRQEASQDE
ICVLRVVDPANQNYFICSSPTDINGKCNVTCKLA
>AtNIP4;1
MSSHSDEIEEEQISRIEKGKGKDCQGGIETVICTSPSIVCLTQKLIAEMIGTYFIVFSGCGVVVVNVLYGGTITFPGICVTWGLIVMVM
IYSTGHISGAHFNPAVTVTFAIFRRFPWHQVPLYIGAQFAGSLLASLTLRLMFKVTPEAFFGTTPADSPARALVAEIIISFLLMFVISGVATDNRAVGEL
AGIAVGMTIMVNVFVAGPISGASMNPARSLGPALVMGVYKHIWVYIVGPVLGVISGGFVYNLIRFTDKPLRELTKSASFLRAVSPSHKGSSSKT
>AtNIP4;2
MTSHGEEIEDEQISRIEKGNCKDSQGGMETAICSSPSIVCLTQKLIAEMIGTYFIIFSGCGVVVVNVLYGGTITFPGICVTWGLIVMVM
IYSTGHISGAHFNPAVTVTFAVFRRFPWYQVPLYIGAQLTGSLLASLTLRLMFNVTPKAFFGTTPTDSSGQALVAEIIISFLLMFVISGVATDSRATGEL
AGIAVGMTIILNVFVAGPISGASMNPARSLGPAIVMGRYKGIWVYIVGPFVGIFAGGFVYNFMRFTDKPLRELTKSASFLRSVAQKDNASKSDG
>AtNIP5;1 
MAPPEAEVGAVMVMAPPTPGTPGTPGGPLITGMRVDSMSFDHRKPTPRCKCLPVMGSTWGQHDTCFTDFPSPDVSLTRKLGAEFVGTFI
LIFTATAGPIVNQKYDGAETLIGNAACAGLAVMIIILSTGHISGAHLNPSLTIAFAALRHFPWAHVPAYIAAQVSASICASFALKGVFHPFMSGGVTIPS
VSLGQAFALEFIITFILLFVVTAVATDTRAVGELAGIAVGATVMLNILVAGPSTGGSMNPVRTLGPAVASGNYRSLWVYLVAPTLGAISGAAVYTGVKLN
DSVTDPPRPVRSFRR
>AtNIP6;1
MDHEEIPSTPSTPATTPGTPGAPLFGGFEGKRNGHNGRYTPKSLLKSCKCFSVDNEWALEDGRLPPVTCSLPPPNVSLYRKLGAEFVGT
LILIFAGTATAIVNQKTDGAETLIGCAASAGLAVMIVILSTGHISGAHLNPAVTIAFAALKHFPWKHVPVYIGAQVMASVSAAFALKAVFEPTMSGGVTV
PTVGLSQAFALEFIISFNLMFVVTAVATDTRAVGELAGIAVGATVMLNILIAGPATSASMNPVRTLGPAIAANNYRAIWVYLTAPILGALIGAGTYTIVK
LPEEDEAPKERRSFRR
>AtNIP7;1 
MNGEARSRVVDQEAGSTPSTLRDEDHPSRQRLFGCLPYDIDLNPLRIVMAELVGTFILMFSVCGVISSTQLSGGHVGLLEYAVTAGLSV
VVVVYSIGHISGAHLNPSITIAFAVFGGFPWSQVPLYITAQTLGATAATLVGVSVYGVNADIMATKPALSCVSAFFVELIATSIVVFLASALHCGPHQNL
GNLTGFVIGTVISLGVLITGPISGGSMNPARSLGPAVVAWDFEDLWIYMTAPVIGAIIGVLTYRSISLKTRPCPSPVSPSVSSLLR
>AtSIP1;1
MMGVLKSAIGDMLMTFSWVVLSATFGIQTAAIISAGDFQAITWAPLVILTSLIFVYVSIFTVIFGSASFNPTGSAAFYVAGVPGDTLFS
LAIRLPAQAIGAAGGALAIMEFIPEKYKHMIGGPSLQVDVHTGAIAETILSFGITFAVLLIILRGPRRLLAKTFLLALATISFVVAGSKYTGPAMNPAIA
FGWAYMYSSHNTWDHIYVYWISSFVGALSAALLFRSIFPPPRPQKKKQKKA
>AtSIP1;2 
MSAVKSALGDMVITFLWVILSATFGIQTAAIVSAVGFHGITWAPLVISTLVVFVSISIFTVIGNVLGGASFNPCGNAAFYTAGVSSDSL
FSLAIRSPAQAIGAAGGAITIMEMIPEKYKTRIGGKPSLQFGAHNGAISEVVLSFSVTFLVLLIILRGPRKLLAKTFLLALATVSVFVVGSKFTRPFMNP
AIAFGWAYIYKSHNTWDHFYVYWISSYTGAILSAMLFRIIFPAPPLVQKKQKKA
>AtSIP2;1
MGRIGLVVTDLVLSFMWIWAGVLVNILVHGVLGFSRTDPSGEIVRYLFSIISMFIFAYLQQATKGGLYNPLTALAAGVSGGFSSFIFSV
FVRIPVEVIGSILAVKHIIHVFPEIGKGPKLNVAIHHGALTEGILTFFIVLLSMGLTRKIPGSFFMKTWIGSLAKLTLHILGSDLTGGCMNPAAVMGWAY
ARGEHITKEHLLVYWLGPVKATLLAVWFFKVVFKPLTEEQEKPKAKSEFCNVFFFYVANSTVSTSSIKSEI
>PvXIP1;1
MNDQFSMPVHSADTKPRGLVHNKSKFLAFIGAHEIFTAETWKAAMVELIATGALMFTLTSCSVACLESKEVNPKLLIPFAVF
ITVYLFLIVMVPVSGGHMNPIFTFVAALKGVVTLSRALLYVLAQCIGSVIGFFVLKSVMEPKLAHTYSLGGCAIGDKLQSSAINPHDALLLEFSCTLLVL
FVGVTVAFDKKRCKELGFPMVCFVVAASFALAVFLSITVTGRPGYAGVGLNPARCLGPALLHGGSLWNGHWIFWVGPFLACIIYYSVSIILPKKGLDWVD
GEYDILNLTMGFSGTIPNNAVLNDLP
>PvXIP1;2
MWRAALTELTATASLMFTLTTSIVACLDSEEVDPKLLVPFAVFIIAFLFLLVTVPLSGGHMSPVFTFIGALKGVVTLTRALI
YVLAQCIGSIIGFFILKCVIDPKLAYTYSLGGCAIDGQRVSFGIKAQNALLVEFACTFVVLFVGVTLAFDKKRSRELGLPMVCLVVAGAMALAVFVSITV
TGQPGYAGVGLNPARCLGPALLHGGSLWHGHWVFWLGPFLACMLYYVVSINLPKEDLVWVEGEHDVLNLALASCFNVYDTSFSKDLPQERSAGFQLQV
>LjXIP
MNSFNSQVADEQLSRYVQTSNERKNASRGKFLASIGVHEIFRSETWKAAMTELAATASLVFTLTTSIIACLDSHETDPKLLVPFVVFIIAFLFLIVTVPL
SGGHMSPVFTIIAALKGVVTLTRALIYMFAQCVGSIIGFFVLKCVMDPKLVHTYSLGGCTIGGNGVNSAITEYDALLLEISCTFLVLFLGVTLAFDKKRA
KELGLPMVCMVVAGAMALAVFVSITVTGRPGYAGVGLNPARCLGPALLQGGSVWNGHWVFWVGSFLACIIYYVVSVNLPKEGSGIGDGEFDVVKLPQAS
>PoptrXIP1;1
MWRATLTELVATACLLFTLTTSIISCLESTTAEPKFLIPFAIFVIAFFFLLTTVPLSGGHMSPVFTFIAALEGVITPVRALFYMSAQCVGSIVAYLVIKS
VMDKNAEEKYSLGGCMIDGNGEGISPTNAFILEFSCTFIVLFVGVTVAFDKRRCKELGLQMVCGILAGAMTLAFFVSISVTGRAGYAGAGLNPARCLGPS
LLKGGRLWYGHWVFWVGPFVACIVYYGFTLTLPTGTS
>PoptrXIP1;2
MMIWRATPTELVATTLTTCLLFTLTTSIISCLESTTAEPKPKFLIPFAIFVIAFFFLLTTVPLSGGHMSPVFTFIDALEGVITPVRALFSVSAQCIGSIVA
YLVIKSVMDKNTEEKYSLDGCMIDGNGEGISPTNAFILEFSCTFIVLFVGVTVAFDKRRCKELGLQMVCGILAEAMTLAFFVSISVTGKAGYAGVGLNPAR
CLGPSLLKGGRLWYGH
>PoptrXIP2;1
MAGNAGVVQDEEIGYGGNKVQPFASTPRPSKTERGKRDSSALSRILGLDELVSLNVWRASLAEVFGTAVLVFAMDTIVISSYETQTKTPNLVMATLIAITI
AILLLATFPISGGHINPAITLSAMFTGLITVSRAAIYILAQCIGAILGALALKAVVNSTIEQTFSLGGCTLKIVAPGPSGPVAIGLETGQALWLEIICTFV
FLFSSIYIAFDRRQAIALGRVVFCSIIGLVVGLLVFISTTVTATKGYAGVGMNPARCLGPALVRGGHLWKGHWVFWVGPIVASLTFSLYTKIIPREHLLGAESK
>PoptrXIP3;1
MAGFAGPIPDEESLNSGNRIQPFATTPMQALKNEGGKTKQITWREILGLEDLLSLTVWRASVAELLGTAVLVFALDTIVISTIQTGTNMPNLILSTLVAII
ITILLLATFPISGGHINPIITFAAFLTGLISLSKTFIYILAQCVGAIFGALALKAVVNSEIEKTYSLGGCTLTIVAPGPHGPTVIGLETNQALWLEIICGF
VFLFASVWMAFDHRQAQGIGRVRVLIIVGIVLGLLVFVSTTVTATKGYAGAGLNPARCLGPAIVRGGHLWNGHWVFWVGPAIACVAFAVYTKIIPRQLAHT
IE
>PoptrXIP3;2
MAGYTEGDEENLFRANKIQRFATTPTAEVVKNEKRMKKQKSTKLSEILGLEDLVSLTVWRASVAELIGTAVLVFTLDTIVISTIRIETKIPNLILSILAAI
IITILILATFPISGGHINPLVTFAALLTGLVSLSKAIIYILAQCVGGIFGALALKAVVNREIQQTFSLGGCTLTVVAPGPDGQTVIGLETSQALWLEIICG
FVFLFASVWMAFDQRQAKALGRVNVFIIIGIVVGLLVYISTTVTATKGYAGAGLNPARCLGPAIVRGGHLWDGHWVFWVGPGIACVLFALYTKLIPPQLSH
TIE
>PoptrXIP3;3
MAGYPGSTVEDEESLYSGKKPQPSATTPMAKVVQNEGGIQKKKSPTLREILGLEDLFSLTTWRASVAELLGTAVLVFALDTIVISTIQTQTKTPNLILSTL
VAIIVTILLLATYPISGGHINPIVTFAALLTGLISISKAFIYILAQCVGGIVGALALKAVVNSEIERTFSLGGCTLTVVAPGPEGPTVVGLETGQALWLEI
ICGFVFLFASVWMAFDHRQAKGLGRVNVLIIVGIVLGLLVYVSTTVTATKGYAGAGLNPARCLGPAIVRGGHLWNGHWVFWVGPAIACVAFAIYTKVIPSQ
LSHTIE
