# Supplementary material for: Investigation of the AQP Family in Soybean and the Promoter Activity of TIP2;6 in Heat Stress and Hormone Responses
Source: Int J Mol Sci. 2019 Jan 10;20(2):262. doi: 10.3390/ijms20020262 (PMC6359280; doi:10.3390/ijms20020262)
Supplement: Supplementary file 1 [file ijms-20-00262-s001.zip › ijms-415151-Supplementary Materials/Dataset S3.txt]

Dataset S3. Fasta file of the promoter for GmTIP2;6 in soybean.
>GmTIP2;6  promoter
GTAACCATCGACCATTATGTGACTAATTACTAACAGCAACAAATTTCTGTTCATGCATTTTAAATTCCAGAGAG
AATGGGGTGATATTTGTGGCCCAAATTTGACTACACTTTTGTTAAGTGATTATTTCCTTCAGCAAACAGCACCT
CTATTCCAGTCTCTAGACTCACATGAGGGAATCATTTTTTCAGCTTCCGGACATTTCTAATGAACGCCACTGTC
CACTCACAGCTAAGCTTGCAAGAAAAAGACCTGGTTTGATATGTACCACATTCCCTTTCTATTTCTCAAACATA
ACCTAGGTACTATCCACAGGATATTGTTGGACAAAATTATAGGTAAGGCCGGTTAGAAAAATTCAAAATTGAA
AACTTAGTTCGTGGTTAGAAATTTTTAAGTTAATTATTAAATTTTAAATGTTTAGTAAAATTAATAGTTGAAGGAA
TTAAAAAATATAAAATGATAAAAATGACATATACAAGTTAAAAAATATTTAAAAAATATAATGATAAAAATGACA
TATACAATAAGAAAATTAAAAATTAACTTTTAAAAAATATTACTTCAAATTGCATTTCAAAAAAAGTTATTAAAAA
ATCCTAAAAAACTATTTAAAAAAATTATTTATTGAAGAATCAAATAATTTTTTTAATTAATAAAAAAATAAAAATTA
ACTAAAATAATATGTCAAACATAACCCAAAGTATAATTCTACCCTAAAGTTAATTAGTCTATTCAAGTTTTAAAAT
AACACATTCTAATTTATTTGTTTTGCATAAAAATATCTTATCTAAGAGGTATTTTTCTTCAGTATATAATGTATACA
CCAAATAATCTTAAATTAACTTTTTCTTAATAATAATAATAACAGCAAACAATTTAATCATCAATATTACTTTAATT
CAAGTGAAACTGAATTTGAATCATTTAAAACTTATATGAATGAAATAAGACATCTCACTAATAACTAGGTAAATT
TCCCAACAGAAATTAACATTGATAAAATGAATAAAAAAAAGCAACCCTACCAATCAAATTGGTTTCGTGAACTT
ATTTAATAAGCCTTCATGCTGTTCTCAATAATTTTCTACTATTTATATAGCTCCCTATAGAAGCCTTTTGTGCTATA
TTTCTAACTCCCAACACTTCCATATCTTATCTTCTCC
