# Supplementary material for: Investigation of the AQP Family in Soybean and the Promoter Activity of TIP2;6 in Heat Stress and Hormone Responses
Source: Int J Mol Sci. 2019 Jan 10;20(2):262. doi: 10.3390/ijms20020262 (PMC6359280; doi:10.3390/ijms20020262)
Supplement: Supplementary file 1 [file ijms-20-00262-s001.zip › ijms-415151-Supplementary Materials/Table S1.xlsx]

## Sheet: Sheet1
Table S1. Gene expression numbers for GmAQPs and AtAQPs in response to heat stress and hormone signals.
	GmAQPs	GmPIP1;7	GmPIP1;8	GmPIP2;4	GmPIP2;5	GmPIP2;6	GmPIP2;13	GmPIP2;14	GmTIP1;7	GmTIP2;2	GmTIP2;6	GmTIP4;1	GmSIP1;3
Heat root	0.5 h	-0.528787	3.29342	0.0510509	-0.156314	-0.470202	2.77968	0.0712163	-0.803682	-0.481955	0.865751	-1.10456	-2.46865
	1.5 h	2.20933	5.17982	1.75566	2.12901	1.532	5.78699	3.15365	1.90921	2.1076	5.28726	-0.324329	0.261524
	6 h	0.751548	3.7641	0.151506	0.619601	-0.314857	4.45246	1.97255	0.997585	0.62022	2.90567	-2.65903	-0.259678
	12 h	-0.736966	2.75916	-0.514573	-0.174621	-1.63935	2.72247	0.378512	-0.152003	-0.321928	2.32193	-3.32193	-2.32193
Heat leaf	0.5 h	-2.85152	-1.05349	-1.62422	-1.11351	-0.57948	-4.93798	-0.748561	-0.221745	-1.20445	0.342464	-0.835295	-2.56583
	1.5 h	-0.917257	-0.839861	-0.0250924	-1.03509	-1.3435	0.111774	1.23992	0.179098	-0.651218	0.681572	-2.58189	-1.11583
	6 h	2.26964	1.92298	1.61698	0.325076	-1.47981	1.35864	1.33788	-0.186571	1.11091	0.903448	-0.452366	1.45578
	12 h	-1.63565	-1.42853	-0.808572	-2.89004	-2.81297	-3.3333	-2.24669	-0.893887	-3.27397	-1.23197	-3.48146	0.641396
ABA root	0.5 h	0.0410805	2.18851	0.493219	0.227869	-0.373541	-3.60052	0.143269	-0.493803	-0.32802	0.68644	-0.00797272	-1.0601
	1.5 h	-1.15475	-0.0168304	-1.17231	-0.84823	-0.29494	-3.24526	-0.89858	1.48543	1.45943	1.40599	1.43296	-0.968227
	6 h	-1.41382	-0.35034	-1.99523	-1.96628	-0.358454	-0.848011	-2.11419	1.41684	1.40599	1.3505	1.37851	0.821032
	12 h	-4.51162	-4.16345	-5.31032	-3.15231	-0.427782	-0.221976	-5.50944	0.847997	0.925999	0.847997	0.847997	-0.295448
ABA leaf	0.5 h	-1.90401	0.597206	-0.351696	0.684404	-0.377726	2.83496	-0.989766	0.135471	1.10898	-0.469717	1.39823	2.5945
	1.5 h	-3.43047	-3.06392	-2.32624	-2.24297	-1.35968	1.3221	-3.52818	1.43296	1.45943	1.48543	1.45943	2.43296
	6 h	-3.64386	-2.32193	-1	-1.73697	-1	1	-3.32193	1.37851	1.36737	1.43296	1.43296	1.96347
	12 h	-3.8365	-1	-1.73697	-1.32193	-1.32193	0.847997	-3.05889	0.847997	0.831877	0.847997	0.925999	0.378512
ACC root	0.5 h	4.58443	4.78334	3.98982	3.87693	0.745089	4.61081	5.23205	1.22738	3.63071	1.71428	1.66951	1.31523
	1.5 h	3.86873	3.85232	2.00358	2.70044	0.765535	-0.764419	5.10035	1.43296	1.848	1.49069	1.5507	1.34342
	6 h	1.87098	1.25944	1.26966	2.6816	0.835434	-4.10165	2.03186	1.39097	1.58496	1.21764	1.44973	2.6092
	12 h	0.827215	0.0742245	-0.592388	1.82879	-0.374558	-5.64386	0.752702	0.925999	0.58462	1.01861	-0.534082	2.06799
ACC leaf	0.5 h	1.8154	1.8154	0.933828	0.518598	0.578868	1.80448	1.74138	1.51519	0.322125	1.81662	0.998417	0.679262
	1.5 h	-2.15612	-2.15612	0.212006	-1.29226	1.73325	2.25561	-0.599054	1.56114	1.42252	1.48543	1.48543	-0.790724
	6 h	-2.32193	-2.32193	-0.152003	-1.73697	1.67807	1.63227	-1	1.48543	1.32193	1.37851	1.37851	-1.40334
	12 h	-3.05889	-3.32193	-0.321928	-2.32193	-1.3888	1	-2.32193	1.07039	1	0.847997	1	-1.84656
SA root	0.5 h	-1.35799	-0.485403	-0.856709	-0.659143	1.43268	1.28836	-0.600846	0.685421	-0.673806	1.0519	0.506989	0.566895
	1.5 h	-2.14565	-3.44683	-2.65427	-2.99679	-0.897285	0.876045	-3.0466	-0.168123	-4.63265	-2.48982	-2.21081	0.20652
	6 h	0.267294	-1.33553	-0.322114	-0.74161	-0.120504	-0.514573	0.214125	0.166283	0.263034	-1.31339	-0.678856	1.86381
	12 h	-0.61466	-2.05631	-1.16244	-1.54123	-0.0740006	-2.40934	-0.0930491	0.198561	-0.665999	-5.60561	-0.811878	2.984
SA leaf	0.5 h	-0.677292	-0.70546	-0.534157	-0.664677	1.83994	-1.60239	2.74941	1.25308	-1.83421	1.72666	1.11001	0.110662
	1.5 h	-1.23833	-1.7391	-1.84805	-1.02125	1.00474	-5.62472	-2.98139	0.652985	-0.420042	-1.10918	-1.48872	-0.879665
	6 h	0.214125	0.432959	0.163499	-0.950647	0.263034	-4.73414	-3.32193	0.485427	0.83996	-2.06805	-1	-0.736966
	12 h	-1.50519	-0.406786	0.330952	0.240152	-0.321928	0.111031	-3.64386	0.378512	0.395462	-1.59578	-0.364611	-0.462725
MeJA root	0.5 h	0.485427	0.0703893	0.0976108	0.137504	0.0565835	-6.63011	2.88943	0.989305	1.24964	0.871201	1.21152	0.765535
	1.5 h	1.802	0.812576	0.600191	0.931771	0.765535	-0.822649	1.93114	0.584963	2.3036	-3.84169	0.678072	0.925999
	6 h	2.91391	1.63574	2.58006	3.53495	1.51654	-0.413815	1	0.40588	2.72438	-4.32193	0.485427	1.79411
	12 h	0.550476	-0.669388	0.376872	4.1302	1.79857	-0.995978	0.663942	-0.0379066	-0.408358	-5.64386	-1.38779	2.57474
MeJA leaf	0.5 h	-2.87268	-3.66227	-1.10818	-1.69479	0.18928	1.52388	-3.02975	0.13295	-2.09578	-0.0546017	0.390383	-0.0629845
	1.5 h	-1.11422	-2.24726	-1.68816	-0.850708	0.600672	1.79739	-1.54721	0.765535	-1.2093	-2.1672	0.485427	1.11963
	6 h	-0.0366669	-0.830185	0.475677	-0.142343	0.966247	1.92585	-1.91001	1.32273	0.0413865	-2.47873	0.595142	1.00473
	12 h	-0.735868	-1.38413	0.0805101	-1.30955	-1.20867	0.109893	-2.73637	0.130165	-1.46426	-2.94027	-1.37127	1.18451
Note: Gene expression number was Log2 ratio.
	AtAQPs	AtPIP1;1	AtPIP1;2	AtPIP1;3	AtPIP1;4	AtPIP1;5	AtPIP2;1	AtPIP2;2	AtPIP2;3	AtPIP2;4	AtPIP2;5	AtPIP2;6	AtPIP2;7	AtPIP2;8	AtTIP1;1	AtTIP1;2	AtTIP1;3	AtTIP2;1	AtTIP2;2	AtTIP2;3	AtTIP3;1	AtTIP3;2	AtTIP4;1	AtTIP5;1	AtNIP1;1	AtNIP1;2	AtNIP2;1	AtNIP3;1	AtNIP4;1	AtNIP4;2	AtNIP5;1	AtNIP6;1	AtNIP7;1	AtSIP1;1	AtSIP1;2	AtSIP2;1
Heat root	0.25 h	0.16	0.19	-0.02	0.13	0.7	0.09	0.13	0.13	0.75	0.24	0.31	0.04	0.04	0.33	0.19	-0.16	0.01	0.21	0.39	-0.65	-0.46	0.14	0.73	0.37	0.1	-0.01	-0.17	0.18	0.18	-0.17	0.28	0.06	0.02	0.11	-0.51
	0.5 h	0.12	0.04	-0.1	-0.01	-0.38	-0.09	0.03	0.03	-1.64	0.32	-0.33	0.01	0.01	-0.18	-0.19	0.34	-0.66	-0.04	0.17	-0.47	-0.44	-0.47	1.12	-0.47	0.18	-1.79	-0.25	0.92	0.92	-0.02	0.12	1.14	-0.1	0.21	-0.13
	1 h	0.31	0.41	0.12	1	-0.01	0.2	0.37	0.37	-0.44	-0.2	-0.51	0.58	0.58	0.29	-0.29	0	-0.55	0.12	-0.08	1.12	-0.17	-0.63	-1.65	-0.73	-0.27	-5.19	-0.19	-0.02	-0.02	-0.54	-0.13	0.42	0.05	-0.59	-0.86
	3 h	0.39	0.94	0.94	1.91	1	1.18	1.04	1.04	1.46	-1.23	1.01	0.99	0.99	1.52	0.47	0.7	1.2	0.26	0.61	0.4	-0.96	-1.87	0.35	-1.32	-0.71	-6.13	-0.24	-0.87	-0.87	-0.18	0.8	0.09	0.74	-0.57	-1.55
	4 h	0.53	0.79	0.22	0.76	0.62	0.55	0.32	0.32	0.36	0.26	0.75	0.03	0.03	0.63	0.05	0.11	-0.59	-0.52	-0.19	1.36	0.1	-2.14	2.87	-1.05	0.46	-3.72	-0.17	0.14	0.14	0.64	0.19	0.03	0.52	0.09	-0.54
	6 h	0.01	-0.17	0.22	-0.44	-0.41	-0.23	-0.32	-0.32	-0.7	0.99	-0.45	0.03	0.03	-0.48	0.29	0.24	-1.04	-0.77	-1.33	-1.67	0	-0.65	-0.43	-0.4	0.13	-4.48	-0.41	0.09	0.09	0.51	-0.84	0.04	0.17	0.3	-0.01
	12 h	0.11	0.16	0.42	0.62	-0.3	0.22	0.02	0.02	0	-0.11	-0.3	0.02	0.02	-0.23	-0.38	0.16	-1.6	-0.83	-0.94	0.18	-0.57	-1.25	0.18	-0.43	-0.7	-1.88	-0.12	-0.38	-0.38	-0.42	-0.25	0.55	0.08	0.04	-0.63
	24 h	0.09	0.02	-0.07	0.15	-0.04	-0.04	-0.12	-0.12	-0.97	0.78	-0.15	0.04	0.04	-0.16	-0.27	-0.02	-0.56	-0.02	-0.12	-1.05	-0.74	-0.11	-0.62	-0.12	0.05	-3.64	0.05	0.38	0.38	-0.05	-0.09	0.18	-0.07	0.04	-0.14
Heat shoot	0.25 h	0.15	0.1	-0.34	0.26	0.28	0.04	0.19	0.19	0.06	0.12	-0.12	-0.1	-0.1	-0.19	-0.28	0.75	-0.3	0.11	-0.44	-0.4	0.85	0.82	2.33	0.24	0.15	-0.74	0.14	-0.56	-0.56	-0.41	0.18	-0.1	0.23	-0.36	-0.28
	0.5 h	-0.11	0.02	-0.25	0.13	-0.15	-0.12	0.55	0.55	-1.27	0.47	0.06	-0.12	-0.12	0.36	0.01	-0.28	-0.18	0.16	-0.04	-0.17	0.52	0.21	3.59	0.34	0.16	0.4	0.26	0.4	0.4	-0.51	-0.12	-0.01	0.09	-0.36	0.07
	1 h	0.19	0.26	0.14	0.26	0	0.38	2.21	2.21	-0.14	0.74	0.06	0.44	0.44	1.34	0.04	-0.18	0.02	0.26	-0.17	0.53	-1.77	-1	2.17	-0.38	-0.2	0.38	-0.34	-0.01	-0.01	-0.64	-0.31	0.39	0.18	-1.82	-1.05
	3 h	0.24	0.26	0.39	0.91	0.33	0.56	2.45	2.45	0.3	1.04	0.45	0.66	0.66	1.9	0.17	-0.22	0.2	-0.42	0.45	-0.43	-0.61	-1.19	1.76	-0.63	-0.44	0.6	0.59	-0.63	-0.63	0.14	-0.56	-0.38	0.63	-1.3	-1.78
	4 h	0.05	0.06	-0.08	-0.43	0.35	-0.17	1.23	1.23	-0.17	0.08	0.29	0.5	0.5	-0.2	-0.19	0.22	-0.52	-0.55	-0.52	-0.7	-0.39	-0.96	0.25	-0.9	-0.16	-0.49	-0.99	-0.67	-0.67	-0.73	-0.41	-0.15	-0.23	-0.19	-0.74
	6 h	0.28	-0.2	-0.02	-0.35	0.02	-0.56	0.03	0.03	-0.12	-0.2	-0.04	0.02	0.02	-0.25	-0.19	-0.21	-0.07	0.5	-0.09	-0.2	-0.69	-1.55	-2.32	-1.07	-0.24	-0.18	-0.68	-0.17	-0.17	-0.17	-0.63	-0.27	0	-0.12	0.19
	12 h	0.38	-0.3	0.03	0.02	-0.16	-0.15	0.35	0.35	-0.34	-0.04	-0.11	-0.14	-0.14	0	-0.79	-0.45	-0.91	-0.28	0.18	-0.74	0.36	-0.48	1.3	-0.53	0	0.66	0.16	0.07	0.07	-0.01	0.06	-0.09	0.37	-0.13	0.27
	24 h	0	0.01	-0.26	0.05	0.07	0.06	0.35	0.35	-0.45	-0.02	-0.01	-0.22	-0.22	0.04	-0.18	0.09	0.02	-0.06	-0.01	0.68	-0.04	0.43	-0.26	-0.72	-0.19	0.2	1.82	-0.31	-0.31	0.02	0.7	-0.02	0.31	-0.12	0.02
ABA	0.5 h	0.11	0.15	0.07	-0.13	0.1	-0.01	-0.07	-0.07	-0.42	0.33	-0.01	0.09	0.09	0.06	-0.16	0.6	0	-0.1	0.17	0.97	0.35	-0.19	-0.41	-0.01	-0.31	0.43	-0.35	0.23	0.23	-0.61	-0.02	-0.06	-0.07	0.38	-0.03
	1 h	0.11	0.33	0.26	0.1	0.02	0.05	0.17	0.17	-0.37	0.27	-0.01	0.01	0.01	0.04	-0.29	0.38	-0.26	0.22	0.61	-2.07	0.9	-0.2	0.51	-0.31	0.25	0.93	-0.4	0.88	0.88	-1.35	-0.27	0.65	-0.04	-0.2	0.11
	3 h	0.33	0.51	0.66	1.1	-0.11	0.36	0.08	0.08	-0.46	0.67	0.45	0.07	0.07	0.06	-0.32	0.31	-0.18	0.63	0.98	1.46	1.23	-0.29	1.62	-1.72	-0.2	-0.06	-0.27	-0.35	-0.35	-0.93	0.41	0.32	0	0.19	0.17
ACC	0.5 h	0.1	0.1	0.02	-0.15	0.21	-0.01	-0.06	-0.06	0.13	0.32	-0.03	0.09	0.09	0.02	0.01	0.57	-0.02	0.01	0.31	0.61	-0.86	0.02	1.28	0.4	0.26	0.6	0.18	0.39	0.39	-0.29	0.06	1.17	0.02	0.33	0.04
	1 h	-0.08	0.01	-0.04	-0.28	0.04	-0.25	-0.14	-0.14	0.17	0.28	-0.22	-0.12	-0.12	-0.09	-0.27	0.86	-0.23	-0.02	0.17	-1.84	0.04	0.09	0.82	0.3	-0.41	0.72	0.28	1.52	1.52	0.04	0.15	0.34	0.01	-0.08	0.17
	3 h	-0.07	-0.35	-0.37	-0.61	-0.27	-0.59	-0.17	-0.17	-0.14	-0.46	-0.3	-0.39	-0.39	-0.42	-0.37	0.6	-0.33	-0.01	-0.37	-0.13	-0.58	0.04	1.45	-1.12	-0.46	-0.14	0.93	-0.16	-0.16	0.64	0.31	0.07	-0.1	0.19	0.11
MeJA	0.5 h	-0.1	-0.11	-0.07	-0.06	0.1	-0.02	-0.17	-0.17	0.04	0.25	-0.1	0.1	0.1	0.07	-0.1	0.7	0.08	-0.3	0.18	1	0.11	-0.26	0.48	-0.25	-0.36	0.94	0.05	0.06	0.06	-0.73	-0.05	0.99	-0.07	0.32	-0.02
	1 h	-0.11	-0.14	-0.23	-0.39	-0.07	-0.21	-0.24	-0.24	0.01	0.46	-0.23	-0.1	-0.1	-0.19	-0.36	0.29	-0.28	-0.48	-0.37	-2.54	2.01	0.1	1.38	0.04	-0.2	0.66	-0.03	0.76	0.76	-0.87	-0.8	0.75	-0.01	-0.16	0.07
	3 h	0.26	-0.27	-0.36	0.02	-0.08	0.07	-0.04	-0.04	0.38	-0.08	-0.08	0.06	0.06	-0.1	-0.27	-0.14	-0.39	-0.94	-0.66	-0.41	1.14	0.01	-1.72	-0.79	-0.4	-1.02	0.4	-0.87	-0.87	-0.91	-0.26	0.32	-0.33	0.41	0.06
Note: Gene expression number was Log2 ratio.All data were downloaded from Arabidopsis eFP Browser (http://bar.utoronto.ca/efp/cgi-bin/efpWeb.cgi)[16,42].
