# Supplementary material for: Investigation of the AQP Family in Soybean and the Promoter Activity of TIP2;6 in Heat Stress and Hormone Responses
Source: Int J Mol Sci. 2019 Jan 10;20(2):262. doi: 10.3390/ijms20020262 (PMC6359280; doi:10.3390/ijms20020262)
Supplement: Supplementary file 1 [file ijms-20-00262-s001.zip › ijms-415151-Supplementary Materials/Table S2.xlsx]

## Sheet: Sheet1
Table S2. List of primers used in this study.
	Gene-specific primers used for qRT-PCR
	Forward Primer	Reverse Primer
GmPIP1;7	CTAAGTGTAGTACCGTTGGGAT	ATGATAGCAGCACCAAGACTAC
GmPIP1;8	CCAAGACGATGGAAAGGACTAC	TGGCTACAAACTCGGCTATTC
GmPIP2;4	TCAAGAGCAAGGAGGAGAGTA	AAGGAAGAGAAGGGTTGCTATG
GmPIP2;5	CAGGTTACAGAGCAAGGTGAA	GCTCTGTACAAGGACCACTTAG
GmPIP2;6	CTGGGACGACCAATGGATTTA	AGCTTTGATTGCAGAACCTCTA
GmPIP2;13	TTTGGCAGGAAGGTGGTATG	GTGAGCTCCTCAGCATCAAT
GmPIP2;14	GATGCTGAGGAGCTCACAAA	GTCTGGTGCTTGTACCCTATAAC
GmTIP1;7	TCGTGATGACCTTCGGTTTG	AATGGCGATGGGAGCAATAA
GmTIP2;2	ATCGCTTACAACGAGCTTACA	GACGGAGACACCTACAAACAG
GmTIP2;6	CACTGGCTATGACACTCCTATTC	ACACCGTGTACACTAATCCAAA
GmTIP4;1	GCCGCAACAGCTTCTTATCT	CCCAAACTACTCCTTGACCATAC
GmSIP1;3	TGTTGGTCTTGGTTCGGATAC	TCGCAGGAATCACTTCCATAAT
GmActin11	ATCTTGACTGAGCGTGGTTATTCC	GCTGGTCCTGGCTGTCTCC
	Gene-specific primers used for cloning the promoter of GmTIP2;6
GmTIP2;6	GTAACCATCGACCATTATGTGA	GGAGAAGATAAGATATGGAAGTG
